# Supplementary material for: Temporal and Spatial Heterogeneity of Host Response to SARS-CoV-2 Pulmonary Infection
Source: medRxiv. 2020 Aug 2:2020.07.30.20165241. Preprint. [Version 1] doi: 10.1101/2020.07.30.20165241 (PMC7402055; doi:10.1101/2020.07.30.20165241)
Supplement: Supplement 2020 [file 91769-2020.07.30.20165241-2.xlsx]

## Sheet: Sheet1
	qRT-PCR			RNA-ISH	RNA Sequencing
	CT value
	N1	N2	qRT-PCR	RNA-ISH	Total RPM	RNA Seq Result
	(Prime set 1)	(Primer set 2)	Result	Result
Case1-lung1 LUL	26.6	26.28	positive	positive	14812.3	positive
Case1-lung2 RML	27.45	26.74	positive	positive	23450.9	positive
Case1-lung3 RUL	28.25	27.6	positive	positive	13415.9	positive
Case1-lung4 LLL	26.93	26.52	positive	positive	33706.9	positive
Case1-heart1	40.53	Undetermined	negative	negative	0	negative
Case1- Kidney1	Undetermined	Undetermined	negative	negative	NA	NA
Case2-lung1 RLL	35.12	35.52	positive	negative	112.02	positive
Case2-lung2 LUL	38.58	38.47	positive	negative	9.72	negative
Case2-lung3 RUL	Undetermined	Undetermined	negative	negative	3.38	negative
Case2-heart1	Undetermined	Undetermined	negative	negative	0	negative
Case2-jejunum1	Undetermined	40.17	negative	negative	2.84	negative
Case3-lung1 LUL	41.42	39.64	positive	negative	0.88	negative
Case3-lung2 RLL	37.9095	42.0852	positive	positive	1.18	negative
Case3-heart1	Undetermined	Undetermined	negative	negative	0	negative
Case4-lung1 LUL	Undetermined	Undetermined	negative	negative	0	negative
Case4-lung2 RLL	Undetermined	Undetermined	negative	negative	60.63	positive
Case4-heart1	Undetermined	Undetermined	negative	negative	0	negative
Case4-heart2	Undetermined	Undetermined	negative	negative	0	negative
Case4-liver1	Undetermined	Undetermined	negative	negative	0	negative
Case4-kidney1	Undetermined	Undetermined	negative	negative	0	negative
Case4-bowel1	Undetermined	Undetermined	negative	negative	0	negative
Case5-lung1 LLL	32.7346	33.9472	positive	positive	44.48	positive
Case5-lung2 RLL	38.2725	42.7273	positive	positive	76.26	positive
Case5-lung3 LUL	31.3554	32.8616	positive	positive	99.94	positive
Case5-lung4 RML	32.475	35.4288	positive	positive	69.34	positive
Case5-lung5 RUL	31.986	33.0686	positive	positive	93.62	positive
Case5-heart1	Undetermined	Undetermined	negative	negative	0	negative
Case5-liver1	Undetermined	Undetermined	negative	negative	5.48	negative
Case5-kidney1	Undetermined	Undetermined	negative	negative	0	negative
Case5-bowel1	Undetermined	39.8129	inconclusive	negative	0	negative
Case5-adipose1	Undetermined	Undetermined	negative	negative	0	negative
Case5-skin1	Undetermined	Undetermined	negative	negative	0	negative
Case5-marrow1	Undetermined	Undetermined	negative	negative	0	negative
Case6-lung1 LUL	Undetermined	Undetermined	negative	negative	0	negative
Case6-lung2 LLL	Undetermined	Undetermined	negative	negative	0	negative
Case6-lung3 RLL	Undetermined	Undetermined	negative	negative	0	negative
Case6-lung4 RML	Undetermined	Undetermined	negative	negative	4.30622	negative
Case6-lung5 RUL	Undetermined	Undetermined	negative	negative	0	negative
Case6-liver1	Undetermined	Undetermined	negative	negative	NA	NA
Case6-bowel1	Undetermined	Undetermined	negative	negative	NA	NA
Case6-Heart1	Undetermined	Undetermined	negative	negative	NA	NA
Case6-kidney1	Undetermined	Undetermined	negative	negative	NA	NA
Case 6-heart2	Undetermined	Undetermined	negative	negative	NA	NA
Case7-lung1 RLL	35.8008	38.3493	positive	positive	13.2185	positive
Case7-lung2 RML	35.251	38.104	positive	positive	25.2895	positive
Case7-lung3 LLL	35.1871	38.3413	positive	positive	25.9723	positive
Case7-lung4 RUL	38.3553	Undetermined	inconclusive	positive	0	negative
Case7-lung5 LUL	Undetermined	Undetermined	negative	positive	197.189	positive
Case7-liver1	Undetermined	Undetermined	negative	negative	NA	NA
Case7-heart1	Undetermined	Undetermined	negative	negative	NA	NA
Case7-kidney1	Undetermined	Undetermined	negative	negative	NA	NA
Case7-bowel1	Undetermined	Undetermined	negative	negative	NA	NA
Case7-heart2	Undetermined	Undetermined	negative	negative	NA	NA
Case8-lung1 RLL	33.6069	34.8665	positive	positive	391.144	positive
Case8-lung2 RUL	38.2311	40.0512	positive	negative	145.223	positive
Case8-lung3 LLL	31.9676	33.1436	positive	positive	2844.12	positive
Case8-lung4 RML	31.0172	32.5248	positive	positive	1010.2	positive
Case8-lung5 LUL	Undetermined	40.849	inconclusive	negative	11.9129	positive
Case8-heart1	39.8829	Undetermined	inconclusive	negative	2.32189	negative
Case8-liver1	38.7985	Undetermined	inconclusive	negative	0	negative
Case8-bowel1	37.3347	39.5319	negative	negative	10.4464	positive
Case8-heart2	Undetermined	Undetermined	negative	negative	NA	NA
Case9-lung1	28.5826	29.9511	positive	positive	6372.42	positive
Case9-lung2	25.3653	27.2562	positive	positive	45939.2	positive
Case9-lung3	26.9674	28.7622	positive	positive	19959.1	positive
Case9-lung4	26.2852	28.056	positive	positive	44650	positive
Case9-lung5	26.8136	28.2754	positive	positive	40303.4	positive
Case9-heart1	Undetermined	Undetermined	negative	negative	NA	NA
Case9-liver1	Undetermined	Undetermined	negative	negative	NA	NA
Case9-kidney1	Undetermined	Undetermined	negative	negative	NA	NA
Case 9- heart2	Undetermined	Undetermined	negative	negative	NA	NA
Case10-lung1	Undetermined	Undetermined	negative	positive	6.55265	negative
Case10-lung2	Undetermined	41.184	negative	negative	6.41151	negative
Case10-lung3	Undetermined	Undetermined	negative	negative	3.25517	negative
Case10-bowel1	Undetermined	Undetermined	negative	negative	NA	NA
Case10-heart1	Undetermined	Undetermined	Invalid	negative	NA	NA
Case10-heart2	Undetermined	Undetermined	negative	negative	NA	NA
Case11-lung1	29.8319	31.5253	positive	positive	10237.2	positive
Case11-lung2	29.3487	30.5261	positive	positive	4144.35	positive
Case11-lung3	33.3716	36.2028	positive	positive	152.834	positive
Case11-kidney1	38.1021	Undetermined	inconclusive	negative	3.64165	negative
Case11-liver1	Undetermined	Undetermined	negative	negative	NA	NA
Case11-heart1	Undetermined	Undetermined	negative	negative	NA	NA
Case11-heart2	Undetermined	Undetermined	negative	negative	NA	NA
Case 11-bowel1	34.6556	37.5878	positive	negative	10.7832	positive
CaseA- lung	NA	NA	NA	DNW	1921.21	positive
CaseB-lung	NA	NA	NA	positive	1.45416	negative
CaseC-lung	NA	NA	NA	positive	45594.1	positive
CaseD-lung	NA	NA	NA	positive	40439.6	positive
Neg control Lung.1	Undetermined	Undetermined	negative	negative	0	negative
Neg control Lung.2	Undetermined	Undetermined	negative	negative	0	negative
Neg control Lung.3	Undetermined	Undetermined	negative	negative	0	negative
Neg control Lung.4	Undetermined	Undetermined	negative	negative	0	negative
Neg control Lung.5	Undetermined	Undetermined	negative	negative	0	negative
DNW- did not work
NA - not available
