# Supplementary material for: Temporal and Spatial Heterogeneity of Host Response to SARS-CoV-2 Pulmonary Infection
Source: medRxiv. 2020 Aug 2:2020.07.30.20165241. Preprint. [Version 1] doi: 10.1101/2020.07.30.20165241 (PMC7402055; doi:10.1101/2020.07.30.20165241)
Supplement: Supplement 2020 [file 91769-2020.07.30.20165241-4.xlsx]

## Sheet: UP
	baseMean	log2FoldChange	lfcSE	stat	pvalue	padj
ORF1a	1444.81	9.27489	0.818629	11.3298	9.34371e-30	2.67912e-25
ORF1b	845.873	9.10878	0.920833	9.8919	4.51396e-23	3.23572e-19
S	489.437	8.76819	0.876532	10.0033	1.47444e-23	1.40922e-19
M	103.087	8.47293	1.00076	8.46648	2.52927e-17	8.56134e-14
N	266.328	8.27293	0.889289	9.30285	1.36724e-20	7.84059e-17
ORF3a	74.5264	7.9214	1.00765	7.86124	3.80339e-15	7.2703e-12
ORF8	51.5482	7.7483	0.927243	8.35628	6.47293e-17	1.85598e-13
ORF6	54.944	7.66878	0.923021	8.30835	9.70451e-17	2.52961e-13
ORF7a	72.5374	7.50444	1.02639	7.3115	2.64171e-13	3.2933e-10
E	28.3753	6.76377	1.02223	6.6167	3.67301e-11	3.00904e-08
ORF7b	19.0516	6.47017	1.15229	5.61508	1.96475e-08	4.02395e-06
ORF10	18.3269	6.46227	0.98923	6.53263	6.46251e-11	5.0081e-08
IFIT3	111.234	3.00549	0.292458	10.2767	8.97806e-25	1.28714e-20
RSAD2	77.4764	2.95426	0.402413	7.34136	2.11436e-13	2.75569e-10
IFIT1	54.8741	2.87343	0.38897	7.38729	1.49848e-13	2.14829e-10
IFI44L	151.341	2.8447	0.353755	8.04144	8.87853e-16	1.95826e-12
ISG15	29.7601	2.71594	0.338597	8.02115	1.04758e-15	2.14553e-12
IFIT2	45.2139	2.60896	0.302846	8.61483	7.00446e-18	3.34731e-14
IDO1	31.0215	2.52645	0.506415	4.9889	6.07233e-07	3.90465e-05
CXCL11	6.18719	2.47359	0.614497	4.02538	5.68833e-05	0.000837809
MX1	166.474	2.40046	0.316413	7.58647	3.28731e-14	5.23649e-11
AC233755.1	2.09383	2.34532	0.644239	3.64044	0.000272172	0.00238233
IFI6	137.53	2.30123	0.294259	7.82043	5.2645e-15	9.43431e-12
RP5-857K21.6	58.9416	2.2672	0.55288	4.10071	4.11884e-05	0.000676649
EDN1	30.0615	2.19349	0.398714	5.50143	3.76733e-08	6.4683e-06
OAS2	76.3513	2.16067	0.255416	8.45941	2.68727e-17	8.56134e-14
HERC6	23.0809	2.13808	0.369775	5.78211	7.37697e-09	1.8918e-06
IFI44	49.5815	2.1127	0.287683	7.34386	2.07513e-13	2.75569e-10
USP18	7.6376	2.06935	0.420866	4.91689	8.79322e-07	5.02247e-05
CMPK2	20.3218	2.01963	0.402576	5.01677	5.25466e-07	3.52114e-05
OAS3	107.367	1.97374	0.311963	6.32686	2.50206e-10	1.46411e-07
XAF1	55.4077	1.94344	0.226753	8.57073	1.02827e-17	4.21196e-14
DDX60	62.7743	1.91044	0.249861	7.64601	2.07312e-14	3.49661e-11
FIBIN	10.0925	1.88239	0.388021	4.85127	1.22671e-06	6.09593e-05
IGF2	136.817	1.86206	0.479801	3.8809	0.00010407	0.00124126
PRG4	116.115	1.83803	0.547689	3.35597	0.000790876	0.00494586
IFITM1	80.439	1.8226	0.24452	7.45378	9.06998e-14	1.36876e-10
TMEM100	90.0512	1.79251	0.334508	5.35864	8.38527e-08	1.08792e-05
SAMD9L	124.878	1.77196	0.246659	7.18382	6.77921e-13	7.77521e-10
MX2	62.6121	1.73917	0.389706	4.46277	8.09056e-06	0.000225006
IGFBP3	26.7362	1.72484	0.488958	3.52759	0.000419364	0.00321939
PLA2G2A	49.8149	1.71765	0.428667	4.00695	6.15079e-05	0.000885349
OAS1	36.4143	1.68518	0.271281	6.21194	5.23344e-10	2.54336e-07
DDX58	54.0025	1.67202	0.264494	6.32157	2.58919e-10	1.48479e-07
HLA-DRB5	66.8416	1.64335	0.378976	4.33629	1.44906e-05	0.000332126
MTND4P12	11.4114	1.59425	0.457987	3.48099	0.000499567	0.00361628
SAMD9	74.8196	1.56021	0.22214	7.02355	2.16299e-12	2.1386e-09
EPSTI1	76.5964	1.55814	0.24164	6.44818	1.13201e-10	7.05614e-08
IFIH1	47.599	1.50723	0.255678	5.89505	3.74576e-09	1.09003e-06
LY6E	81.2941	1.5066	0.233613	6.44913	1.1249e-10	7.05614e-08
ADH1B	247.527	1.43998	0.254188	5.66503	1.47002e-08	3.21756e-06
H19	12.3742	1.43155	0.411024	3.48289	0.00049603	0.00359794
GBP1	161.494	1.42506	0.400372	3.55935	0.000371779	0.00296606
ANKRD1	66.9755	1.39791	0.392972	3.55728	0.000374721	0.00298041
GBP5	85.4674	1.39497	0.393372	3.5462	0.000390835	0.00306605
CHRDL1	80.1417	1.39048	0.333016	4.1754	2.97461e-05	0.000547003
STAT1	200.701	1.38941	0.230522	6.02722	1.668e-09	5.83251e-07
GBP4	108.811	1.38384	0.364399	3.7976	0.000146105	0.0015562
UBE2L6	50.6993	1.34909	0.208939	6.45687	1.0689e-10	6.96557e-08
PLAC8	16.204	1.33424	0.291405	4.57866	4.67959e-06	0.000153697
WARS	370.814	1.3175	0.324055	4.06566	4.78973e-05	0.000748797
IFIT5	25.6089	1.30029	0.244953	5.30831	1.10647e-07	1.26737e-05
IFI35	16.0892	1.24736	0.257451	4.84504	1.26585e-06	6.23636e-05
TNFSF13B	19.0354	1.23882	0.212991	5.81629	6.0167e-09	1.61231e-06
CRLS1	31.5671	1.2113	0.337976	3.58399	0.000338387	0.00277137
PARP9	86.2978	1.21052	0.185216	6.5357	6.33123e-11	5.0081e-08
HERC5	17.7709	1.17831	0.301721	3.90529	9.41123e-05	0.00116264
ITGA6	85.0712	1.17781	0.217036	5.42677	5.73843e-08	8.89395e-06
IFI27	67.0128	1.15994	0.201022	5.77019	7.91816e-09	1.99156e-06
HLA-H	27.2744	1.15214	0.180161	6.39505	1.6049e-10	9.58693e-08
DDX60L	85.075	1.14354	0.248544	4.60097	4.20531e-06	0.000142528
CAV1	94.29	1.1417	0.218983	5.21365	1.8516e-07	1.71816e-05
ATL1	4.74796	1.13124	0.363821	3.10933	0.00187513	0.00916249
PHF11	45.9687	1.12965	0.18535	6.0947	1.09642e-09	4.19169e-07
IRF7	18.9891	1.11538	0.287159	3.8842	0.000102669	0.00122935
DKK3	55.7528	1.11188	0.227624	4.88471	1.03583e-06	5.41979e-05
IFITM3	191.572	1.10785	0.184789	5.99523	2.03196e-09	6.69684e-07
TRIM21	24.5969	1.09978	0.206395	5.32854	9.90048e-08	1.19779e-05
CAV2	65.4051	1.09368	0.210669	5.19149	2.08613e-07	1.8929e-05
H1F0	57.7872	1.08606	0.233563	4.64999	3.3195e-06	0.000121403
DTX3L	137.943	1.08495	0.201685	5.37942	7.47273e-08	1.01548e-05
PARP14	357.028	1.08459	0.194117	5.58729	2.30639e-08	4.46111e-06
SERPING1	470.265	1.07673	0.23888	4.50741	6.56238e-06	0.000196343
BTNL9	60.9783	1.07596	0.347958	3.09221	0.00198675	0.00957412
LAMA2	173.526	1.07497	0.257564	4.17359	2.99835e-05	0.000550043
NOSTRIN	24.3624	1.07319	0.263986	4.06532	4.79664e-05	0.000748985
PDGFRA	160.643	1.06541	0.240739	4.42558	9.61838e-06	0.000251402
HSD11B1	27.0341	1.06199	0.32716	3.24608	0.00117004	0.00656658
GIMAP4	79.6566	1.04941	0.238942	4.39189	1.1237e-05	0.000280173
ABCA6	62.7456	1.04934	0.302925	3.46403	0.00053215	0.00378056
LGALS3BP	124.104	1.04519	0.190961	5.47328	4.41779e-08	7.26396e-06
STAT2	98.0301	1.04395	0.160476	6.50536	7.751e-11	5.69858e-08
MEF2A	64.9585	1.04307	0.146605	7.11483	1.12052e-12	1.18995e-09
EIF2AK2	150.572	1.04207	0.226688	4.59692	4.28783e-06	0.00014463
FILIP1L	87.1247	1.03531	0.206592	5.01137	5.40448e-07	3.5871e-05
ANGPTL1	13.4546	1.02686	0.310076	3.31165	0.000927471	0.00553913
FMO2	90.917	1.02108	0.313127	3.26091	0.00111056	0.00632437
HLA-C	541.717	1.01961	0.224971	4.53218	5.8379e-06	0.000182144
GIMAP7	43.9676	1.00914	0.250531	4.02803	5.62472e-05	0.000833018
TAP1	57.7818	1.00097	0.275638	3.63146	0.000281827	0.00244207
PODXL	236.983	0.990665	0.275847	3.59136	0.000328958	0.00271744
C1R	364.965	0.988581	0.195324	5.06124	4.16548e-07	3.0391e-05
AOC3	69.9635	0.986735	0.240225	4.10754	3.99887e-05	0.000663924
DCN	398.116	0.973002	0.207257	4.69465	2.6706e-06	0.00010481
PSMB8	26.939	0.964377	0.194346	4.96218	6.97072e-07	4.23457e-05
PON2	52.0302	0.959312	0.175344	5.47102	4.4746e-08	7.26396e-06
MT2A	119.624	0.954982	0.257516	3.70843	0.000208547	0.00198397
EGFL6	22.7772	0.954859	0.287877	3.3169	0.000910231	0.00547181
CCL21	22.4042	0.954225	0.209246	4.56029	5.10827e-06	0.000163836
GBP2	156.945	0.952347	0.263745	3.61086	0.000305182	0.00257943
HLA-B	680.435	0.9487	0.225293	4.21095	2.54298e-05	0.000489689
CALCRL	86.5517	0.946215	0.264087	3.58296	0.000339719	0.00277752
MRPL39	8.07759	0.940981	0.251736	3.73796	0.000185517	0.00182931
PARP12	34.7802	0.93019	0.214947	4.32753	1.50791e-05	0.000340176
PPAP2A	11.9962	0.922444	0.296232	3.11393	0.00184615	0.00908282
PNPT1	21.9653	0.915326	0.254121	3.60194	0.000315856	0.00264116
TNFSF10	64.435	0.907738	0.243873	3.72218	0.000197514	0.0019093
DUSP6	38.6272	0.904765	0.256187	3.53166	0.000412965	0.00317844
TRIM22	117.451	0.902548	0.153586	5.87652	4.18991e-09	1.17782e-06
SCEL	63.5988	0.902426	0.252923	3.56799	0.000359726	0.00289325
C1GALT1C1	8.69829	0.893672	0.263995	3.38519	0.000711288	0.00460378
HLA-A	411.211	0.891705	0.19794	4.50493	6.63937e-06	0.000197685
LAP3	122.403	0.888655	0.237244	3.74574	0.00017986	0.00179753
FBLN5	56.7104	0.884717	0.23646	3.7415	0.000182923	0.00181401
RGCC	48.8426	0.879848	0.230035	3.82485	0.000130851	0.00144582
CXCL12	52.2062	0.877492	0.22064	3.97703	6.97827e-05	0.000961961
SPARCL1	616.918	0.86987	0.260439	3.34001	0.000837755	0.00515139
PMP22	62.2389	0.863024	0.19307	4.47001	7.82159e-06	0.000219226
FBN1	186.373	0.862271	0.210844	4.08962	4.32078e-05	0.00069797
TBX4	17.3669	0.859498	0.249018	3.45155	0.000557381	0.00390657
PSMB8-AS1	5.13703	0.857773	0.271635	3.15781	0.00158957	0.00815345
IL15RA	20.9073	0.853905	0.258036	3.30925	0.000935452	0.00557387
F3	55.4223	0.851861	0.238226	3.57585	0.000349096	0.00283078
NKD2	11.1261	0.848692	0.246882	3.43764	0.000586809	0.00405143
LRCH2	10.7178	0.844191	0.241268	3.49898	0.00046705	0.00345504
B2M	1163.49	0.844045	0.206627	4.08487	4.41009e-05	0.000707218
EFEMP1	148.549	0.843236	0.177529	4.74984	2.03577e-06	8.58802e-05
NOTCH2NL	5.3232	0.841404	0.266841	3.15321	0.00161488	0.00824786
FHL1	57.9285	0.83454	0.260586	3.20255	0.00136218	0.00731832
OLFML1	15.0759	0.830229	0.250093	3.31968	0.000901219	0.00543403
PSME1	103.117	0.825357	0.200925	4.10779	3.99471e-05	0.000663924
FAM105A	20.1836	0.8253	0.260781	3.16473	0.00155228	0.00802389
LAMA4	113.748	0.824832	0.171999	4.79557	1.62214e-06	7.42995e-05
SGCE	14.675	0.824589	0.225597	3.65514	0.000257041	0.00228675
ABI3BP	118.186	0.823682	0.20996	3.92305	8.74353e-05	0.00110637
CLEC2B	31.246	0.82349	0.237592	3.46598	0.000528307	0.00375605
SLC9A3R2	113.897	0.819904	0.231442	3.54259	0.000396214	0.0030947
PLEKHH2	80.2161	0.819137	0.229813	3.56437	0.000364737	0.00292346
NEXN	89.2119	0.813459	0.225167	3.6127	0.000303025	0.00256832
BST2	83.7013	0.807053	0.241824	3.33736	0.000845774	0.00518735
KDELC2	19.3444	0.806665	0.219965	3.66724	0.000245182	0.00221351
NT5C3A	15.6604	0.805453	0.226831	3.5509	0.000383912	0.00303164
NR2F2	113.871	0.802333	0.186898	4.29289	1.76364e-05	0.000383678
LAMC1	246.538	0.800854	0.167298	4.78699	1.693e-06	7.66343e-05
TACSTD2	36.9109	0.792693	0.217326	3.64749	0.000264815	0.00233488
JAK2	52.9238	0.78912	0.161721	4.87953	1.06339e-06	5.52363e-05
TYMP	53.9971	0.786406	0.212901	3.69377	0.000220952	0.00207377
LAMB1	233.317	0.785043	0.179823	4.36564	1.26749e-05	0.000303868
RNF213	717.799	0.783577	0.151785	5.16242	2.43783e-07	2.0942e-05
TCEAL4	76.2199	0.781631	0.249815	3.12884	0.00175497	0.00875438
MYH10	195.787	0.778987	0.237797	3.27585	0.00105346	0.0060899
ITGA1	174.807	0.778884	0.198902	3.91592	9.00612e-05	0.00112734
SP110	54.8223	0.775901	0.159857	4.85373	1.21162e-06	6.05242e-05
SLFN5	110.891	0.773982	0.175126	4.41957	9.88982e-06	0.000256625
NEDD9	114.785	0.767311	0.191384	4.00928	6.0905e-05	0.000879762
PIK3R1	95.0846	0.766486	0.170844	4.48648	7.24099e-06	0.000208455
ADAR	254.03	0.765522	0.161641	4.73595	2.18036e-06	9.0083e-05
TGM2	574.701	0.765514	0.158833	4.81961	1.43841e-06	6.79581e-05
TUBB6	34.8614	0.763144	0.179454	4.25259	2.11313e-05	0.000429106
C5orf15	17.4316	0.756317	0.213179	3.54781	0.000388448	0.00305568
NMI	21.8606	0.755706	0.222912	3.39016	0.000698519	0.0045572
PLBD2	98.9829	0.752031	0.175151	4.29362	1.75785e-05	0.000382971
APOL6	171.538	0.749136	0.198761	3.76902	0.000163888	0.00168248
EMILIN1	107.225	0.745472	0.198535	3.75486	0.000173439	0.00174676
MYL12A	201.847	0.744558	0.210827	3.53161	0.000413032	0.00317844
CCDC102B	58.025	0.743523	0.207297	3.58675	0.00033482	0.00275001
NSMCE4A	10.9942	0.741704	0.232915	3.18444	0.00145034	0.00765285
SH3D19	94.6654	0.738041	0.181495	4.06646	4.77328e-05	0.000747483
ECSCR	21.8251	0.725595	0.228797	3.17135	0.00151732	0.00788929
S100A10	140.494	0.721682	0.186329	3.87317	0.000107431	0.00126586
GOLIM4	88.8438	0.719629	0.184658	3.89709	9.7354e-05	0.00118987
UACA	81.6063	0.719428	0.153398	4.68994	2.73289e-06	0.000106179
PLP2	19.2801	0.715872	0.21834	3.2787	0.00104286	0.00605427
IGFBP7	127.797	0.713304	0.229359	3.10999	0.00187096	0.00915391
KLF4	23.1868	0.712413	0.19351	3.68154	0.000231834	0.00213467
PLS3	36.428	0.709821	0.215145	3.29927	0.000969357	0.00572489
ARHGAP29	73.5441	0.706832	0.190148	3.71727	0.000201384	0.00193749
PLSCR1	79.3382	0.70609	0.198658	3.5543	0.000378984	0.00300348
C1S	415.072	0.703915	0.187684	3.75053	0.000176462	0.00176912
CCDC82	31.1455	0.70246	0.158472	4.43269	9.30639e-06	0.000246392
ANXA3	32.8491	0.697381	0.206679	3.37422	0.000740245	0.00472297
CMTR1	33.1459	0.697348	0.182668	3.81758	0.000134769	0.00147369
CFL2	16.6753	0.696639	0.210503	3.3094	0.000934967	0.00557229
HMGN4	14.9867	0.69247	0.18447	3.75383	0.000174153	0.00175148
SEPT11	108.138	0.68934	0.177315	3.88765	0.000101218	0.00121737
EEA1	74.793	0.689151	0.157055	4.38795	1.14425e-05	0.000283789
LMO7	230.74	0.688908	0.190273	3.62062	0.000293897	0.00251775
PSME2	51.3603	0.686513	0.20361	3.3717	0.000747051	0.00475186
KLF6	125.779	0.684756	0.175575	3.90008	9.61591e-05	0.00117979
CHMP5	47.5377	0.678274	0.184039	3.68549	0.000228264	0.00211607
MYOF	161.598	0.67673	0.165271	4.09468	4.22749e-05	0.000687094
SAMHD1	210.78	0.675489	0.175193	3.85568	0.000115407	0.00132948
MFN1	31.8417	0.67351	0.18534	3.63391	0.00027916	0.00242483
FKBP9	32.1827	0.670399	0.16349	4.10056	4.12159e-05	0.000676649
UBE2E1	30.0479	0.666315	0.157353	4.23452	2.29044e-05	0.00045512
SEPT10	40.7126	0.665006	0.184497	3.60443	0.000312842	0.00262437
CALD1	502.537	0.664038	0.174163	3.81274	0.000137433	0.00149262
PECAM1	375.521	0.662252	0.212345	3.11876	0.00181615	0.00898298
ATAD1	27.2893	0.661897	0.21474	3.08232	0.00205392	0.00978112
IFI16	188.284	0.654659	0.193913	3.37605	0.000735336	0.00470692
LARP7	38.4581	0.652458	0.19326	3.37606	0.000735321	0.00470692
RASSF8	47.7733	0.650517	0.180271	3.60855	0.00030791	0.00259796
PTPRM	100.637	0.649627	0.13155	4.93826	7.88221e-07	4.65993e-05
CST3	76.8495	0.644699	0.158516	4.06708	4.76053e-05	0.000745894
C1RL	31.362	0.641842	0.185301	3.46378	0.000532635	0.00378182
SLK	121.373	0.640203	0.123651	5.17748	2.24903e-07	1.96605e-05
XRN1	101.722	0.638851	0.160339	3.98437	6.76603e-05	0.000945431
ZNFX1	124.19	0.638731	0.148738	4.29434	1.75212e-05	0.00038208
TMEM43	46.224	0.635097	0.172238	3.68732	0.000226628	0.00210772
APOL1	152.905	0.632133	0.204466	3.09163	0.0019906	0.00957899
SNX6	38.0437	0.627907	0.193303	3.24831	0.00116094	0.00653443
PPFIBP1	125.136	0.627797	0.131459	4.7756	1.79176e-06	7.92915e-05
PSIP1	57.7963	0.625974	0.150159	4.16873	3.06296e-05	0.000555849
GLUD1	45.0694	0.622608	0.186996	3.32952	0.00086996	0.00529061
C1orf115	26.3838	0.620543	0.186104	3.33438	0.000854886	0.00522091
PSMA3	30.1244	0.619658	0.195082	3.1764	0.00149116	0.00779366
TUBB	137.905	0.609804	0.159787	3.81636	0.000135434	0.00147766
EZR	176.934	0.606547	0.170834	3.55049	0.000384507	0.00303331
PSMA4	41.672	0.604855	0.168681	3.5858	0.000336051	0.00275775
TTC37	50.6786	0.604751	0.176024	3.43561	0.000591212	0.004073
USP25	57.3044	0.602837	0.164253	3.67017	0.000242394	0.00219542
TPR	155.396	0.60019	0.150745	3.98149	6.84857e-05	0.000950976
STX12	47.6204	0.597026	0.155277	3.84491	0.000120596	0.00136727
KIAA1462	101.476	0.596307	0.170717	3.49295	0.000477716	0.00351038
RAB8A	43.6245	0.593763	0.154154	3.85174	0.000117282	0.00134567
FAM114A1	46.4884	0.593423	0.156186	3.79946	0.000145013	0.00154628
EMC2	28.4608	0.586703	0.157156	3.73325	0.000189024	0.00185422
EPS15	96.7832	0.58647	0.141339	4.14939	3.33361e-05	0.000588576
ZEB1	115.977	0.584017	0.139169	4.19645	2.71136e-05	0.000513492
SHISA5	37.6718	0.583968	0.164511	3.54972	0.000385634	0.00303939
AQP1	161.293	0.582819	0.186227	3.12961	0.00175038	0.00873911
CDC27	39.8347	0.581916	0.164492	3.53766	0.000403694	0.00312929
TGFBR2	259.632	0.578628	0.17401	3.32525	0.000883382	0.00535502
OSBPL9	52.3276	0.577528	0.177843	3.24741	0.00116462	0.00654073
DST	645.291	0.575586	0.178958	3.21631	0.0012985	0.00707092
DNAJC1	23.2422	0.573733	0.157879	3.63401	0.000279052	0.00242463
LEPROT	38.7778	0.568796	0.165571	3.43537	0.00059175	0.00407572
OSMR	91.0945	0.568567	0.150823	3.76977	0.000163397	0.00167873
TUBA1A	55.683	0.567948	0.154968	3.66495	0.000247391	0.00222504
SGCB	30.5549	0.56732	0.181534	3.12515	0.00177716	0.00884049
NUB1	37.178	0.562911	0.145306	3.87396	0.000107079	0.00126349
MYL12B	148.664	0.562774	0.170111	3.30828	0.000938699	0.00558409
LRRC16A	28.7314	0.562395	0.174106	3.23019	0.00123708	0.00682658
S1PR1	73.0927	0.56065	0.163454	3.43002	0.000603526	0.00413301
RPAP3	18.3471	0.555498	0.174652	3.18061	0.00146968	0.00772292
ANXA2	230.625	0.547837	0.141637	3.86791	0.000109774	0.00128262
VPS13C	190.485	0.5459	0.130507	4.18292	2.87786e-05	0.000536521
MCM3	35.2058	0.545897	0.142799	3.82284	0.000131922	0.00144983
TMSB10	317.329	0.544781	0.176212	3.09163	0.00199064	0.00957899
PRKAA1	52.3006	0.543986	0.165806	3.28087	0.00103489	0.00602138
UTRN	443.203	0.543611	0.124161	4.37829	1.19614e-05	0.000292137
PTPRA	34.7852	0.54207	0.165112	3.28305	0.00102691	0.00598587
DIAPH2	50.1691	0.540035	0.169853	3.17942	0.0014757	0.00773688
SLC30A9	29.1219	0.532948	0.15754	3.38293	0.000717173	0.00463136
NASP	84.5056	0.529437	0.149794	3.53443	0.000408658	0.00315579
TACC1	224.438	0.529101	0.167304	3.16252	0.00156411	0.00807193
FSTL1	157.085	0.528838	0.170464	3.10235	0.0019199	0.00933037
ATP5H	29.4594	0.52589	0.122824	4.28165	1.85512e-05	0.000395772
ROCK2	128.673	0.524793	0.164432	3.19155	0.0014151	0.00752507
TJP1	160.855	0.521233	0.12189	4.27626	1.90056e-05	0.000400992
HIST1H2AC	42.1656	0.518815	0.160329	3.23594	0.00121243	0.00674244
PATL1	45.3259	0.518608	0.1664	3.11663	0.00182934	0.00903036
HEG1	181.11	0.517182	0.142901	3.61916	0.000295564	0.00252675
TAGLN2	175.95	0.517015	0.107604	4.8048	1.54906e-06	7.15987e-05
PIK3C2A	97.1464	0.51653	0.146658	3.522	0.000428308	0.00325753
RAD50	65.1499	0.514515	0.131444	3.91433	9.06557e-05	0.00113164
ERGIC2	28.3404	0.511108	0.157385	3.24749	0.00116427	0.00654059
CKAP5	57.2155	0.509904	0.148254	3.4394	0.000583012	0.00403201
NFIB	139.809	0.507839	0.125386	4.05021	5.11724e-05	0.000784634
ITM2B	188.608	0.506734	0.160272	3.1617	0.00156849	0.00808293
ERO1L	45.0365	0.506237	0.146773	3.44912	0.000562409	0.00393124
HNRNPD	142.564	0.50334	0.157876	3.1882	0.00143164	0.00758419
NRP1	182.604	0.503288	0.148678	3.38508	0.000711572	0.00460432
SORT1	80.5769	0.498499	0.1602	3.11172	0.00186	0.0091259
KIAA1033	74.2449	0.496552	0.152573	3.25452	0.00113584	0.00643765
DOCK9	143.196	0.494208	0.151594	3.26007	0.00111384	0.00633926
TUBA1B	56.9258	0.493926	0.145716	3.38966	0.000699805	0.00456138
PTPRS	63.3605	0.493678	0.155885	3.16694	0.00154053	0.00797556
PRRC2C	529.644	0.493676	0.145439	3.39438	0.000687836	0.00451613
BDP1	163.43	0.493123	0.10689	4.61336	3.96218e-06	0.000136548
DCAF6	45.7173	0.48996	0.117936	4.15444	3.26088e-05	0.000580021
RAB12	25.1821	0.48752	0.154752	3.15032	0.0016309	0.00830667
RIN2	44.5211	0.486598	0.134143	3.62746	0.000286219	0.00247043
NCSTN	35.3342	0.481487	0.155454	3.09729	0.00195298	0.0094466
CEP290	28.3366	0.480048	0.154145	3.11426	0.0018441	0.00907873
SPATS2L	66.1283	0.479277	0.155767	3.07688	0.00209179	0.00991727
PHF14	60.9396	0.476927	0.148265	3.21673	0.0012966	0.00706392
COPB1	71.1408	0.473213	0.124743	3.7935	0.00014854	0.00157394
OPTN	124.511	0.47135	0.145457	3.24046	0.00119336	0.00666222
FAM98A	20.4379	0.470014	0.149535	3.14317	0.00167131	0.00845325
LGALS1	37.9105	0.46821	0.148059	3.16232	0.00156515	0.00807587
SRSF11	131.47	0.468094	0.13326	3.51264	0.000443686	0.00332795
ACTN4	184.31	0.467418	0.151195	3.09149	0.00199156	0.00957899
YEATS2	46.958	0.464905	0.126958	3.66187	0.00025038	0.00224488
PTPRB	86.9831	0.462647	0.146488	3.15826	0.00158712	0.00814427
VCL	154.543	0.46106	0.136144	3.38656	0.00070776	0.00458911
FAM178A	48.3763	0.458274	0.136448	3.3586	0.000783386	0.00491081
CFL1	172.547	0.456956	0.129584	3.52632	0.00042137	0.00322701
EVI5	42.2466	0.45513	0.142096	3.20298	0.00136016	0.00731154
ARHGAP12	38.2712	0.45505	0.130146	3.49646	0.00047147	0.00348083
ANO6	124.013	0.45224	0.14603	3.09689	0.00195562	0.00945457
ECE1	113.964	0.451499	0.136789	3.30069	0.000964485	0.00570317
PDAP1	73.4431	0.451087	0.122126	3.69362	0.000221086	0.00207435
EMC7	26.6216	0.448878	0.145071	3.09421	0.0019734	0.0095178
EPB41L2	154.25	0.447488	0.121451	3.68453	0.000229126	0.00212128
DNM1L	36.7387	0.446477	0.143696	3.1071	0.00188932	0.00921612
RNF19A	41.5957	0.445067	0.132143	3.36808	0.000756931	0.00479635
ABCF1	65.4332	0.443959	0.126118	3.52018	0.000431254	0.0032678
STAG1	45.4022	0.440206	0.123738	3.55757	0.000374307	0.00298023
SRRM1	125.877	0.43874	0.124505	3.52386	0.000425311	0.0032442
VPS54	27.52	0.436226	0.132294	3.2974	0.000975834	0.00575367
NEMF	60.5521	0.43589	0.132249	3.29599	0.000980759	0.00577677
CAST	190.003	0.42918	0.139057	3.08637	0.00202618	0.00970197
FKBP15	63.259	0.425916	0.131778	3.23208	0.00122894	0.00679734
KMT2E	137.387	0.425844	0.131624	3.23529	0.00121518	0.00675117
NFE2L1	142.536	0.423486	0.120257	3.52152	0.000429088	0.00326086
UBR5	128.965	0.415006	0.0993707	4.17634	2.9624e-05	0.000546245
THRAP3	137.895	0.414776	0.127818	3.24505	0.00117429	0.00658398
CLIC1	102.226	0.412401	0.12493	3.30106	0.000963196	0.0056979
PSMD1	47.5985	0.408775	0.109262	3.74124	0.000183113	0.00181434
KANK2	104.254	0.403834	0.129806	3.11107	0.00186412	0.00913363
MYL6	252.277	0.403358	0.108105	3.73117	0.000190593	0.0018645
ZEB2	271.459	0.398734	0.0965038	4.1318	3.59941e-05	0.000621532
THOC2	107.79	0.398251	0.127136	3.13247	0.00173341	0.00867367
ATRX	174.672	0.39789	0.125398	3.173	0.0015087	0.00786015
SLTM	105.805	0.391027	0.119326	3.27697	0.00104926	0.00607667
MAP4	186.759	0.38424	0.0753111	5.10204	3.36017e-07	2.62463e-05
ZNF160	47.9697	0.375	0.109536	3.42353	0.000618138	0.00419698
MYCBP2	147.486	0.374034	0.118942	3.14467	0.00166273	0.00843023
AKAP9	159.755	0.368251	0.116569	3.1591	0.0015826	0.00812931
CCDC50	61.707	0.36684	0.108341	3.38598	0.000709241	0.00459468
CPT1A	64.6693	0.362185	0.11722	3.08979	0.00200295	0.00961503
KPNB1	123.361	0.362116	0.115117	3.14564	0.00165726	0.00841039
CEP350	118.33	0.359012	0.101789	3.52703	0.000420254	0.0032245
CDC5L	46.7653	0.337365	0.104869	3.217	0.0012954	0.00706005
BOD1L1	144.568	0.335212	0.107566	3.11635	0.00183104	0.00903639
CTNND1	180.504	0.319532	0.092081	3.47012	0.000520234	0.00371339
TPM3	200.346	0.318158	0.0998513	3.18631	0.00144098	0.0076203
NRD1	88.9647	0.312767	0.0909206	3.44001	0.0005817	0.00402585
AP2M1	91.9913	0.307101	0.0995187	3.08586	0.00202962	0.00971315

## Sheet: DOWN
	baseMean	log2FoldChange	lfcSE	stat	pvalue	padj
CALN1	10.0952	-6.05896	1.07521	-5.63514	1.74914e-08	3.71161e-06
GRIK3	8.55766	-6.05199	1.00939	-5.99568	2.02636e-09	6.69684e-07
AP000997.2	7.98727	-5.9912	1.00532	-5.95952	2.52978e-09	7.97103e-07
UNC80	7.57035	-5.90831	0.938497	-6.29551	3.06396e-10	1.72261e-07
GRM1	5.4025	-5.85049	1.1917	-4.90937	9.13703e-07	5.1002e-05
BAGE2	4.19079	-5.84757	1.23353	-4.74051	2.13181e-06	8.89742e-05
CTD-2314G24.2	7.06993	-5.81113	1.0769	-5.39614	6.80891e-08	9.65766e-06
CALML3-AS1	4.58163	-5.80833	1.253	-4.63552	3.56033e-06	0.00012713
SIM1	5.8884	-5.78916	1.142	-5.0693	3.99282e-07	2.95068e-05
RGS8	7.41025	-5.78441	1.405	-4.11703	3.83791e-05	0.0006458
CTA-929C8.6	5.31247	-5.77696	1.16746	-4.9483	7.48651e-07	4.4721e-05
CTD-2313J23.1	4.87127	-5.77634	1.09952	-5.2535	1.49238e-07	1.53054e-05
LINC01559	4.20511	-5.77208	1.25891	-4.58497	4.54061e-06	0.000149992
GABRA4	7.13023	-5.77062	1.12607	-5.12456	2.98233e-07	2.37868e-05
HNF4A	5.00172	-5.76866	1.11378	-5.17936	2.2265e-07	1.9523e-05
C10orf53	4.50599	-5.7645	1.13543	-5.07693	3.83575e-07	2.87912e-05
RP11-292D4.4	4.95837	-5.75179	1.17327	-4.90238	9.46845e-07	5.21092e-05
ST8SIA3	7.92646	-5.73998	1.16638	-4.92119	8.60214e-07	4.96342e-05
KLK3	4.41011	-5.71595	1.28016	-4.46502	8.00628e-06	0.000223094
LL22NC03-27C5.1	6.33319	-5.69908	1.01246	-5.62895	1.81312e-08	3.7401e-06
CLVS1	3.97621	-5.69104	1.08944	-5.22383	1.75263e-07	1.67511e-05
AC144833.1	4.90319	-5.68701	0.961382	-5.91545	3.30971e-09	1.00957e-06
NEFHP1	3.96754	-5.68213	1.16745	-4.86715	1.13221e-06	5.80749e-05
GABRQ	3.97758	-5.67905	1.07363	-5.28959	1.22594e-07	1.32646e-05
ACTBP13	4.21952	-5.67405	1.28535	-4.41442	1.01283e-05	0.000261355
DLK1	3.86416	-5.66874	1.27416	-4.44901	8.62669e-06	0.000234982
CTA-992D9.11	6.30697	-5.66739	1.07612	-5.26648	1.39062e-07	1.44469e-05
CTA-929C8.9	16.232	-5.6512	1.06774	-5.29269	1.20533e-07	1.31408e-05
WDR87	11.5859	-5.64136	1.30971	-4.30735	1.65221e-05	0.000365821
SLC7A14	5.31836	-5.64095	1.11688	-5.05064	4.40322e-07	3.14063e-05
FLJ16779	5.9665	-5.62712	0.877007	-6.41628	1.39647e-10	8.51937e-08
RP11-60L3.3	6.01244	-5.62253	1.08218	-5.19556	2.04101e-07	1.86971e-05
RP11-126O22.1	6.74552	-5.62191	1.15121	-4.88349	1.04226e-06	5.42824e-05
GOLGA6L2	6.26338	-5.61772	1.06513	-5.27419	1.33343e-07	1.41083e-05
FLJ41941	4.54308	-5.61614	1.25334	-4.48092	7.43209e-06	0.000211613
RP11-805I24.1	5.24035	-5.61372	1.01661	-5.52198	3.35208e-08	5.96983e-06
KCNG4	4.32542	-5.59727	1.21809	-4.5951	4.32534e-06	0.000145178
RP11-481F24.3	3.16684	-5.58997	1.40638	-3.97472	7.04612e-05	0.00096713
SAG	8.27976	-5.58347	0.953546	-5.85547	4.7565e-09	1.31138e-06
ISM2	3.12645	-5.57909	1.50494	-3.70719	0.000209568	0.00199038
FCAMR	3.91227	-5.57028	1.27205	-4.379	1.19228e-05	0.000291442
BEST3	4.9629	-5.55797	1.19109	-4.66629	3.06683e-06	0.000114814
SLC6A17	4.25882	-5.54516	1.10935	-4.99856	5.77611e-07	3.78989e-05
AADACL3	4.01143	-5.53891	1.41549	-3.91308	9.11274e-05	0.00113703
CNTNAP5	4.69211	-5.5333	1.3813	-4.00585	6.17936e-05	0.000888202
RP1-274L7.4	3.83944	-5.53073	1.12945	-4.89683	9.73953e-07	5.24928e-05
RP11-524L6.4	3.04469	-5.52282	1.39973	-3.94564	7.95871e-05	0.00104439
KCNQ2	4.90252	-5.51718	1.19941	-4.59992	4.22659e-06	0.00014308
LINC01254	2.95829	-5.501	1.49887	-3.67011	0.00024245	0.00219542
RP11-861E23.2	4.10695	-5.49481	1.09376	-5.02375	5.06713e-07	3.45761e-05
RP11-317F20.3	2.92665	-5.48705	1.62956	-3.36719	0.000759376	0.00480865
CTA-299D3.8	3.20126	-5.48383	1.22121	-4.4905	7.10576e-06	0.000206362
UGT3A1	5.30113	-5.48233	1.07814	-5.08499	3.67641e-07	2.78872e-05
ATP1A4	3.73459	-5.48053	1.13702	-4.8201	1.43485e-06	6.79581e-05
CNTNAP2	6.42496	-5.47872	0.807736	-6.78281	1.17858e-11	1.05604e-08
TPD52L3	3.24371	-5.47682	1.24589	-4.3959	1.10316e-05	0.000276979
OR51T1	3.65887	-5.47637	1.3165	-4.1598	3.1852e-05	0.000572239
RP11-115J16.1	4.53369	-5.47327	1.2191	-4.48961	7.13536e-06	0.00020645
WDR11-AS1	5.15492	-5.47195	1.04237	-5.24954	1.52483e-07	1.53415e-05
ISX	2.88434	-5.4602	1.30091	-4.19721	2.70226e-05	0.000512824
WDR64	5.02883	-5.45733	1.30637	-4.17748	2.94759e-05	0.000544914
VSTM5	3.68698	-5.45634	1.28929	-4.23204	2.31579e-05	0.000458567
LINC00971	4.03285	-5.45316	1.26472	-4.31175	1.61968e-05	0.000361691
GAP43	3.9106	-5.45306	0.976881	-5.58211	2.37611e-08	4.49462e-06
RP1L1	6.45199	-5.43989	0.9735	-5.58797	2.29742e-08	4.46111e-06
MOBP	6.10815	-5.43939	0.949061	-5.73133	9.96439e-09	2.34188e-06
RP11-325N19.3	5.54584	-5.4361	1.03926	-5.23073	1.68838e-07	1.64105e-05
CCDC185	2.81696	-5.42883	1.51689	-3.57893	0.000345007	0.00280635
OR2H1	3.52761	-5.42867	1.26659	-4.28606	1.81867e-05	0.000391493
ZBTB8B	8.67875	-5.42305	0.943175	-5.74978	8.9359e-09	2.11751e-06
RP11-641A6.5	4.4183	-5.42285	1.23693	-4.38413	1.1645e-05	0.000286607
B4GALNT2	4.97904	-5.42229	0.979305	-5.53688	3.07907e-08	5.58773e-06
FLJ12825	3.56524	-5.41952	1.22381	-4.4284	9.49343e-06	0.000249044
GRIA2	6.08313	-5.41381	1.06739	-5.07201	3.93642e-07	2.92058e-05
LINC00870	3.10379	-5.4115	1.32435	-4.08617	4.3856e-05	0.000704454
RNF183	5.22663	-5.40838	1.05126	-5.14465	2.68026e-07	2.23405e-05
LYPD4	3.01472	-5.40212	1.37552	-3.92734	8.58902e-05	0.00109328
MOGAT2	5.09094	-5.39956	1.38435	-3.90043	9.6021e-05	0.0011786
RP11-717H13.1	3.07714	-5.39887	1.50314	-3.59174	0.000328481	0.00271488
SLC17A4	3.46735	-5.39651	1.42545	-3.78583	0.000153194	0.00160446
RP11-231E4.2	2.70725	-5.39419	1.26994	-4.24761	2.16064e-05	0.000435362
REXO1L1P	4.29928	-5.38812	1.20184	-4.48323	7.35216e-06	0.000210388
LPA	3.04331	-5.38525	1.51978	-3.54344	0.000394942	0.00308645
MUC22	2.98259	-5.38401	1.10105	-4.88991	1.00881e-06	5.33685e-05
DKFZp434J0226	4.90099	-5.38281	1.08501	-4.96109	7.00994e-07	4.24939e-05
MUC19	14.0484	-5.38143	0.790707	-6.80584	1.00459e-11	9.29177e-09
RP1-60O19.1	5.43512	-5.37753	1.25945	-4.26973	1.95713e-05	0.000409611
ZAN	3.83568	-5.37609	1.45997	-3.68233	0.000231111	0.00213007
TMEM132D	6.46668	-5.37439	1.02968	-5.21949	1.79416e-07	1.68884e-05
RP11-361H10.5	5.12297	-5.36896	1.32718	-4.0454	5.22338e-05	0.000794957
FAM135B	8.08935	-5.3682	1.05086	-5.10837	3.24958e-07	2.54577e-05
MPPED1	3.39791	-5.36732	1.27735	-4.20192	2.6466e-05	0.000504897
DDR1-AS1	3.51382	-5.34575	1.41044	-3.79012	0.000150576	0.00158905
TMEM239	2.94801	-5.34549	1.49911	-3.56577	0.000362786	0.00291296
RP11-244B22.10	3.96908	-5.33901	1.14934	-4.64528	3.39612e-06	0.000123072
CTA-280A3.2	6.98731	-5.32716	0.939797	-5.66842	1.4412e-08	3.18381e-06
DSG1	2.90677	-5.3248	1.32725	-4.0119	6.02318e-05	0.000871795
SYT16	6.06919	-5.32328	1.00538	-5.29477	1.19169e-07	1.30978e-05
KLK2	5.23882	-5.32134	1.1983	-4.44075	8.96459e-06	0.000240451
RP3-341O5.3	3.28077	-5.31837	1.12487	-4.72799	2.2675e-06	9.23525e-05
AC006372.4	3.77184	-5.31695	1.09498	-4.85576	1.19928e-06	6.02223e-05
RP11-300M24.1	2.59223	-5.31672	1.39473	-3.81201	0.000137842	0.00149427
RP11-14K3.1	2.60103	-5.31572	1.39327	-3.8153	0.000136019	0.00148345
B3GALT1	3.91425	-5.31522	1.10594	-4.80605	1.53938e-06	7.13066e-05
SC22CB-109E1.1	4.69674	-5.31456	1.08171	-4.91311	8.9645e-07	5.05693e-05
SEMG2	3.30234	-5.31093	1.41446	-3.75473	0.000173525	0.00174701
GRIA4	6.02733	-5.30958	0.991468	-5.35527	8.54279e-08	1.09842e-05
LHX1	2.596	-5.30816	1.32715	-3.99966	6.34335e-05	0.000905791
SPATA31B1P	3.64384	-5.30725	1.28533	-4.12909	3.64209e-05	0.000625328
REG4	3.23114	-5.29833	1.34503	-3.9392	8.1754e-05	0.00106369
RP1-272E8.2	2.60172	-5.29686	1.61465	-3.2805	0.00103623	0.00602575
ONECUT2	10.727	-5.2916	1.00391	-5.271	1.35681e-07	1.42505e-05
RP11-189E14.4	2.66008	-5.28955	1.22162	-4.32995	1.49142e-05	0.000337251
TMCO5A	3.59307	-5.28838	1.23007	-4.29926	1.71373e-05	0.000375958
LIN28B	2.85756	-5.28803	1.31968	-4.00704	6.14841e-05	0.000885349
RP11-158L12.6	3.57091	-5.28799	1.1069	-4.77729	1.77672e-06	7.91226e-05
TPRX1	2.90991	-5.28787	1.22492	-4.31693	1.58217e-05	0.000354142
DCAF8L1	3.69095	-5.28665	1.5016	-3.52068	0.000430447	0.00326477
AMHR2	2.86386	-5.28639	1.04589	-5.05443	4.31687e-07	3.09444e-05
SCN11A	6.93614	-5.28568	0.899165	-5.87843	4.14179e-09	1.17582e-06
C12orf77	2.57808	-5.2854	1.28309	-4.11928	3.80065e-05	0.000641036
GJA10	2.85534	-5.28186	1.30834	-4.03705	5.41266e-05	0.000812977
KCNJ6	15.2751	-5.28131	0.91774	-5.75469	8.67993e-09	2.09143e-06
RP11-280G9.1	3.15717	-5.28084	1.62284	-3.25407	0.00113763	0.00644141
RP11-7F17.5	4.50987	-5.27881	0.984119	-5.36399	8.14024e-08	1.06093e-05
CTA-796E4.5	25.4558	-5.27841	0.885031	-5.96409	2.45994e-09	7.8371e-07
SIM2	5.83721	-5.27795	1.00873	-5.23225	1.67455e-07	1.63871e-05
CYP4F8	6.10948	-5.27764	1.03524	-5.098	3.43266e-07	2.64583e-05
DDX25	7.013	-5.27552	1.03159	-5.11398	3.15449e-07	2.48485e-05
NUTM1	2.80801	-5.27441	1.31111	-4.02287	5.74924e-05	0.000843644
KCNH5	4.58708	-5.27234	1.06	-4.9739	6.5618e-07	4.11699e-05
CTD-2184C24.2	3.16941	-5.27046	1.44545	-3.64624	0.000266108	0.00234413
RP11-437J2.3	5.94091	-5.26866	1.03991	-5.06645	4.05307e-07	2.97222e-05
PAX7	3.53867	-5.2684	1.45093	-3.63106	0.000282264	0.0024442
GRM2	6.24049	-5.26456	1.09104	-4.82525	1.39826e-06	6.64881e-05
KIF2B	2.79613	-5.25987	1.38513	-3.79739	0.000146227	0.00155692
CTC-529P8.1	2.77334	-5.25835	1.40755	-3.73582	0.000187105	0.00184169
EPHA5	4.23782	-5.25808	1.07317	-4.89959	9.60351e-07	5.22689e-05
RP11-2O17.2	3.71195	-5.25718	1.13253	-4.64197	3.4511e-06	0.000124157
TRIM67	6.44649	-5.25469	0.989989	-5.30782	1.10944e-07	1.26737e-05
OR2M3	3.07444	-5.25128	1.2382	-4.24104	2.22484e-05	0.00044431
MAPK6PS2	3.10791	-5.25025	1.6624	-3.15823	0.00158731	0.00814427
RP1-59B16.1	2.44417	-5.24847	1.63082	-3.21831	0.00128949	0.00703722
CTA-212A2.3	11.0631	-5.24747	0.843258	-6.22285	4.88212e-10	2.45588e-07
RP11-517M22.1	3.11947	-5.24482	1.56028	-3.36146	0.000775315	0.00488018
RP11-507K13.4	3.80563	-5.23596	1.55373	-3.36993	0.000751875	0.00477465
MYPN	3.08318	-5.23045	1.05118	-4.97578	6.4986e-07	4.09526e-05
KRT42P	3.60129	-5.23044	1.08376	-4.82621	1.39153e-06	6.63501e-05
MUC17	8.09847	-5.22757	1.06674	-4.90049	9.55964e-07	5.22102e-05
LINC01532	2.69646	-5.20846	1.41363	-3.68445	0.000229195	0.00212128
RP11-586D19.2	3.0182	-5.20368	1.25229	-4.15532	3.24827e-05	0.000578757
GAD2	4.45351	-5.19749	1.25147	-4.15311	3.27986e-05	0.000582312
LMX1A	2.66956	-5.19301	1.42008	-3.65684	0.000255339	0.00227547
COL6A4P1	3.58886	-5.18679	1.10263	-4.70404	2.55068e-06	0.000101436
ANKRD34C	3.16569	-5.18488	1.40997	-3.67729	0.000235725	0.00216079
XKR7	7.36578	-5.18291	1.05334	-4.92045	8.63455e-07	4.97145e-05
AC145110.1	4.75347	-5.18237	1.06416	-4.86993	1.11638e-06	5.7572e-05
RP11-491F9.3	7.72937	-5.17973	1.13518	-4.56293	5.04434e-06	0.000162513
AC012594.1	2.64671	-5.1786	1.30674	-3.96298	7.40196e-05	0.000996883
CAGE1	2.65663	-5.17825	1.07777	-4.80459	1.55068e-06	7.15987e-05
TRPM8	2.95268	-5.17822	1.15809	-4.47134	7.77305e-06	0.000218936
RP11-214L13.1	2.36807	-5.17576	1.28299	-4.03415	5.48005e-05	0.00081881
RP11-378I6.1	2.63851	-5.1756	1.32181	-3.91553	9.02044e-05	0.00112797
LIN28A	2.99395	-5.17555	1.16619	-4.438	9.07997e-06	0.000243014
RP11-338N10.1	2.62368	-5.17322	1.32152	-3.9146	9.05554e-05	0.00113088
AL022344.5	2.96082	-5.17296	1.33849	-3.86478	0.000111188	0.00129302
KCNA1	5.2796	-5.17279	1.07027	-4.83317	1.34374e-06	6.52741e-05
FSCN3	3.31565	-5.17272	1.3666	-3.7851	0.000153646	0.00160726
RP5-991O23.1	2.81421	-5.17271	1.56453	-3.30623	0.000945602	0.00561467
LINC01225	3.11924	-5.17058	1.25134	-4.13204	3.59551e-05	0.000621422
CHRNB3	2.33113	-5.17028	1.63062	-3.17075	0.00152047	0.00790118
RP11-1078H9.6	3.13377	-5.17009	1.4041	-3.68215	0.000231279	0.00213088
LINC01568	3.60399	-5.16853	0.990935	-5.21581	1.83011e-07	1.70927e-05
RP11-157B13.7	2.35095	-5.16683	1.50579	-3.4313	0.0006007	0.00411749
SVOP	4.17676	-5.16439	1.18288	-4.36595	1.26574e-05	0.000303709
SLC36A2	3.52648	-5.16417	1.291	-4.00014	6.33043e-05	0.000904396
SHOX	2.61113	-5.1604	1.14704	-4.49887	6.83155e-06	0.000200904
TCHHL1	3.24239	-5.15974	1.24704	-4.13758	3.50987e-05	0.0006103
RP11-89K21.1	2.94199	-5.15966	1.3455	-3.83475	0.000125693	0.00140692
RP11-749H17.1	3.44129	-5.15739	1.51103	-3.41316	0.000642142	0.00430803
C2orf71	7.0324	-5.15384	1.11577	-4.61907	3.85458e-06	0.000133966
RP11-640N11.2	7.15171	-5.15207	0.957699	-5.37964	7.46369e-08	1.01548e-05
RP11-576D8.4	4.31619	-5.15166	1.29533	-3.97711	6.97592e-05	0.000961961
CTD-3145H4.1	4.0907	-5.14822	1.23411	-4.1716	3.02465e-05	0.000551133
CTD-2311M21.3	3.13513	-5.14649	1.14966	-4.47652	7.58709e-06	0.000214753
CNGB1	2.91122	-5.14638	1.16971	-4.3997	1.08403e-05	0.000274095
LINC01391	2.55202	-5.14457	1.63191	-3.15249	0.00161887	0.00825793
RP11-70F11.8	2.88471	-5.14227	1.33878	-3.84102	0.000122526	0.00138206
AL356289.1	2.55474	-5.13817	1.21787	-4.219	2.45392e-05	0.000477997
RP11-946L20.1	2.55208	-5.13767	1.64627	-3.12078	0.0018037	0.00893375
AC003958.2	2.8706	-5.13477	1.1562	-4.44107	8.95143e-06	0.000240451
LINC00461	2.36929	-5.13317	1.37517	-3.73276	0.000189395	0.00185722
RP11-442N1.2	2.82979	-5.13206	1.43863	-3.56731	0.000360659	0.00289912
LINC00838	2.2588	-5.12918	1.50507	-3.40793	0.000654584	0.00436498
AC004870.5	2.77776	-5.12792	1.55345	-3.301	0.000963422	0.00569806
NCAN	3.16346	-5.12777	1.1966	-4.28528	1.8251e-05	0.000391993
RP4-738P15.1	3.34971	-5.12335	1.14687	-4.46725	7.92299e-06	0.000221256
RP5-1139I1.1	2.55778	-5.12233	1.28548	-3.98476	6.75485e-05	0.000944741
RBP3	2.88979	-5.12183	1.1362	-4.50785	6.54882e-06	0.000196211
SLC24A2	5.93914	-5.12152	1.197	-4.27863	1.88046e-05	0.000398806
RNF219-AS1	4.08669	-5.12023	1.29766	-3.94574	7.95529e-05	0.00104439
CTA-342B11.3	18.4717	-5.12001	0.96701	-5.29468	1.19224e-07	1.30978e-05
ZIC4	2.763	-5.11951	1.33373	-3.8385	0.000123788	0.00139191
CTD-2281E23.1	2.5119	-5.11869	1.39808	-3.66124	0.000250995	0.00224829
CPLX2	4.7232	-5.11623	0.9609	-5.32441	1.01281e-07	1.20638e-05
OR51E1	2.82364	-5.11613	1.44085	-3.55076	0.000384118	0.00303244
RP11-680F8.1	3.43505	-5.11323	0.966573	-5.29006	1.22273e-07	1.32646e-05
RP11-319E16.2	3.18294	-5.11315	1.13162	-4.51844	6.22976e-06	0.000190425
SPATA31E1	2.8225	-5.11135	1.23876	-4.12617	3.68853e-05	0.000628747
ACSM2A	4.47572	-5.11001	1.1479	-4.45162	8.52266e-06	0.000233178
CCDC155	2.81319	-5.10996	1.52511	-3.35056	0.000806477	0.00500473
CTAGE13P	3.24816	-5.1061	1.30414	-3.9153	9.02917e-05	0.00112857
NHLH2	6.16379	-5.10599	1.10841	-4.60658	4.09339e-06	0.000139394
ASB18	2.83323	-5.10413	1.26066	-4.04879	5.14835e-05	0.000786879
RP3-467K16.4	4.15223	-5.10218	1.06452	-4.79293	1.64359e-06	7.50425e-05
RP11-63I8.1	2.49576	-5.09813	1.42821	-3.5696	0.000357526	0.00288344
SCN10A	3.14629	-5.09788	1.18897	-4.28765	1.8057e-05	0.000389577
HFE2	3.70496	-5.0957	1.22577	-4.15715	3.22246e-05	0.000576608
ASIC2	3.17539	-5.09467	1.18179	-4.311	1.62521e-05	0.000362587
RP11-734K21.5	3.50355	-5.09289	1.23154	-4.13538	3.54364e-05	0.000614266
CTC-499B15.7	3.15136	-5.0909	1.05361	-4.83186	1.35263e-06	6.5466e-05
RP11-117L5.1	3.5157	-5.09081	1.13993	-4.4659	7.97327e-06	0.000222391
SPATA31C1	2.77122	-5.09057	1.22967	-4.1398	3.47607e-05	0.00060663
RP11-371I20.2	4.2429	-5.09046	1.0404	-4.89279	9.94186e-07	5.30843e-05
RP11-1O2.1	2.48186	-5.09	1.41126	-3.60671	0.000310108	0.00260831
TAS2R41	2.21889	-5.08981	1.62847	-3.12551	0.00177495	0.00883612
CTD-2207A17.1	2.4797	-5.08567	1.31314	-3.87291	0.000107545	0.00126586
RP11-545A16.1	2.79866	-5.0851	1.35258	-3.75956	0.00017021	0.00172598
NPAP1P4	2.78015	-5.0844	1.30934	-3.88319	0.000103096	0.00123299
KCNK10	3.91661	-5.08231	1.20219	-4.22756	2.36242e-05	0.00046579
PTPN5	2.90423	-5.08201	1.09676	-4.63368	3.59226e-06	0.000127634
RP11-1151B14.3	3.0957	-5.07981	1.2766	-3.97917	6.91575e-05	0.000955676
RP11-907D1.3	3.17925	-5.07516	1.18961	-4.26624	1.98792e-05	0.000414028
AC008703.1	2.74466	-5.07509	1.27518	-3.9799	6.89429e-05	0.000954923
RP11-760D2.11	3.4888	-5.07363	1.27033	-3.99395	6.49812e-05	0.000921209
CNGB3	3.2314	-5.07288	1.16083	-4.37006	1.24213e-05	0.000300047
RP11-823P9.4	4.76748	-5.07262	1.16953	-4.33731	1.44236e-05	0.000331752
LINC00606	2.75933	-5.06755	1.34898	-3.75657	0.000172259	0.00173976
NWD2	3.76327	-5.06603	1.17595	-4.30804	1.64709e-05	0.0003655
DGCR5	4.14842	-5.06489	0.918699	-5.51311	3.52539e-08	6.16362e-06
GPR111	4.72144	-5.06454	1.13102	-4.47785	7.53975e-06	0.000213835
RP11-598F7.4	4.43573	-5.06362	1.11947	-4.52323	6.09035e-06	0.00018737
OR8S1	2.90627	-5.06316	1.48654	-3.40601	0.000659189	0.00438433
KRT71	3.83629	-5.0631	1.2814	-3.95121	7.77579e-05	0.00102934
GRIN2A	11.0492	-5.06075	0.946887	-5.34462	9.06077e-08	1.14956e-05
LINC01581	2.17322	-5.05959	1.38601	-3.65047	0.00026176	0.00231578
KLHL30-AS1	4.85639	-5.05828	1.33423	-3.79117	0.000149939	0.00158408
RP11-401I19.2	2.40999	-5.05657	1.53228	-3.30003	0.000966739	0.00571414
CBLN1	2.97129	-5.05483	1.25674	-4.02218	5.7663e-05	0.000845715
RP11-58E21.4	2.77899	-5.05478	1.34415	-3.76059	0.000169512	0.00172149
RP11-428P16.2	3.94224	-5.0539	1.0629	-4.75481	1.9863e-06	8.4878e-05
RP11-359G22.2	3.66371	-5.05275	1.0755	-4.69805	2.62655e-06	0.000103449
RP4-663N10.1	3.34495	-5.05175	1.37038	-3.68637	0.000227471	0.00211328
POU6F2	4.72652	-5.05142	1.25261	-4.03272	5.51342e-05	0.000822938
KNCN	2.43606	-5.05076	1.34497	-3.75529	0.000173139	0.00174507
S100A7A	3.21116	-5.05056	1.49107	-3.3872	0.000706087	0.0045815
RPTN	2.69685	-5.0461	1.31357	-3.84152	0.000122277	0.00137979
AC011899.10	3.35405	-5.0452	1.10338	-4.5725	4.81933e-06	0.000157083
ELDR	3.25382	-5.04441	1.42204	-3.5473	0.000389202	0.00305826
RP11-307C19.1	3.01986	-5.04398	1.28207	-3.93426	8.3453e-05	0.00107351
AC006548.28	49.1748	-5.04265	0.858582	-5.87323	4.27384e-09	1.18975e-06
RP11-360A18.2	2.86732	-5.03705	1.3207	-3.81394	0.000136771	0.00148716
CTD-3051D23.1	2.70631	-5.03644	1.07891	-4.66806	3.04057e-06	0.000114263
RP11-521H3.3	2.73606	-5.03606	1.22611	-4.10733	4.00263e-05	0.000664163
C1orf61	11.4777	-5.03599	1.00816	-4.99522	5.87691e-07	3.84723e-05
ARPP21	4.47884	-5.03594	1.25723	-4.00559	6.18635e-05	0.000888238
UNC79	6.48546	-5.03345	0.803111	-6.26744	3.67033e-10	2.02383e-07
GOLGA6L6	2.59595	-5.03261	1.37918	-3.64898	0.00026328	0.00232421
GALR1	6.89819	-5.0299	1.09358	-4.59947	4.23573e-06	0.000143221
RP11-753A21.2	2.98235	-5.02919	1.34418	-3.74145	0.000182964	0.00181401
RP11-133K1.8	2.17347	-5.02892	1.35598	-3.70868	0.000208339	0.00198264
CDH8	5.2845	-5.02824	0.948593	-5.30073	1.1534e-07	1.29691e-05
RP11-203B7.2	3.74072	-5.02792	1.06924	-4.70233	2.57207e-06	0.000101863
RP11-449L23.3	2.40756	-5.02554	1.50899	-3.3304	0.000867223	0.00527938
RP5-856G1.2	2.38896	-5.02407	1.3069	-3.84426	0.000120917	0.00136983
HHLA1	3.36227	-5.02257	1.11357	-4.51033	6.47255e-06	0.000194333
FUT9	5.36988	-5.01995	1.08495	-4.62688	3.71222e-06	0.000130602
C10orf90	2.87825	-5.0199	1.19558	-4.19872	2.68433e-05	0.00051082
TRIML2	2.79495	-5.01984	1.25753	-3.99184	6.55635e-05	0.000924165
C8orf74	2.98158	-5.01966	1.33634	-3.75628	0.000172457	0.00174053
CTD-2547L16.3	3.06419	-5.01926	1.13373	-4.4272	9.54658e-06	0.000249981
MAGEC1	3.39928	-5.01923	1.21269	-4.13891	3.48953e-05	0.000607869
OR2J2	2.12827	-5.0188	1.49917	-3.34771	0.000814823	0.00504307
PPP2R2C	7.88002	-5.01677	0.972741	-5.15735	2.50469e-07	2.12476e-05
LRRC55	3.7608	-5.01377	1.11071	-4.51401	6.36145e-06	0.000193044
GPR12	3.64218	-5.013	1.05894	-4.73397	2.2017e-06	9.05729e-05
CREG2	3.72957	-5.01286	1.17117	-4.28022	1.8671e-05	0.000396766
C5orf60	2.36589	-5.01043	1.31334	-3.81503	0.000136168	0.00148398
OPRK1	3.33717	-5.00953	1.20293	-4.16445	3.12105e-05	0.000563894
HTR2C	3.06472	-5.00872	1.17077	-4.27815	1.88449e-05	0.00039907
RP11-626I20.3	2.34879	-5.00551	1.49312	-3.35239	0.000801166	0.00498196
GABARAPL3	2.07953	-5.00505	1.3704	-3.65224	0.000259958	0.0023041
CTRC	3.10034	-5.00418	1.14915	-4.35468	1.3326e-05	0.00031526
OR5AM1P	2.61659	-5.00406	1.41057	-3.54756	0.000388823	0.00305612
LINC01013	2.62974	-5.00328	1.24091	-4.03193	5.5321e-05	0.000824867
TMEM179	2.61052	-5.00291	1.22528	-4.08306	4.44466e-05	0.000710423
RP11-527N22.1	3.87467	-5.00261	1.30697	-3.82765	0.000129375	0.00143559
CAMK2B	3.24884	-5.00183	1.01594	-4.92337	8.5066e-07	4.9412e-05
RP11-575I8.1	2.07693	-5.00056	1.35394	-3.69334	0.000221326	0.00207456
RP11-475O6.1	3.46949	-5.0003	1.06199	-4.70844	2.49616e-06	9.99615e-05
FAM47C	3.48203	-4.99974	1.49118	-3.35288	0.00079975	0.00497755
OR10C1	2.34021	-4.99924	1.41316	-3.53763	0.000403736	0.00312929
KCNJ1	2.80071	-4.99921	1.0207	-4.89781	9.69099e-07	5.24928e-05
UMODL1-AS1	3.0485	-4.99804	1.15247	-4.33681	1.44564e-05	0.00033191
RP11-164H13.1	2.09233	-4.99592	1.29618	-3.85435	0.00011604	0.00133569
LINC01579	3.56425	-4.99519	1.46377	-3.41254	0.000643607	0.00431474
LINC01234	3.35363	-4.99416	1.22004	-4.09343	4.25038e-05	0.00068989
IQCF5-AS1	2.31717	-4.99371	1.40103	-3.56431	0.000364809	0.00292346
RP11-267C16.1	3.67112	-4.99242	1.24004	-4.02602	5.67297e-05	0.000837684
USH1G	2.29266	-4.99234	1.51775	-3.2893	0.00100438	0.00588569
AC011343.1	4.17408	-4.99219	1.20258	-4.15123	3.307e-05	0.000584621
LINC00939	4.74151	-4.99108	1.13747	-4.38787	1.14465e-05	0.000283789
AL157902.3	2.63815	-4.99057	1.39868	-3.56807	0.000359627	0.00289325
TRPC7	2.30638	-4.98921	1.38906	-3.59179	0.000328417	0.00271488
FAM180B	2.32339	-4.98873	1.44081	-3.46245	0.000535278	0.00379508
RP11-480I12.5	3.60429	-4.98557	1.0779	-4.62524	3.74157e-06	0.000131012
LINC01360	2.32715	-4.98475	1.51682	-3.28632	0.00101504	0.00592998
CTAGE12P	3.10168	-4.98464	1.0906	-4.57054	4.86472e-06	0.000158327
WWP1P1	2.32461	-4.98462	1.39983	-3.56087	0.000369634	0.0029547
TOPAZ1	2.57765	-4.98414	1.52618	-3.26575	0.00109173	0.00625187
CHIA	3.64069	-4.98406	1.00375	-4.96543	6.85491e-07	4.1998e-05
FOXG1	2.81813	-4.98134	1.27947	-3.89328	9.88976e-05	0.00119902
PAUPAR	2.27462	-4.98052	1.21891	-4.08604	4.38795e-05	0.000704454
HDGFL1	3.18262	-4.97803	1.18753	-4.19193	2.76595e-05	0.000522107
RP11-311F12.1	3.62627	-4.97406	1.03935	-4.78573	1.70366e-06	7.69275e-05
RP11-426L16.9	2.59523	-4.97395	1.36862	-3.63427	0.000278768	0.00242289
LINC01102	2.88206	-4.9738	1.33367	-3.72941	0.000191925	0.00187216
RP11-440G9.1	2.57037	-4.97375	1.34368	-3.70159	0.000214256	0.00202684
PTPRN	5.45606	-4.97105	0.84337	-5.89426	3.76359e-09	1.09003e-06
PKD1L2	8.8614	-4.97074	0.815461	-6.09562	1.09012e-09	4.19169e-07
VN2R3P	2.87338	-4.9706	1.54488	-3.21747	0.00129327	0.00705246
RP11-10N16.2	2.86083	-4.97042	1.54333	-3.22058	0.00127931	0.00699764
FAM69C	2.8686	-4.96934	1.55575	-3.19417	0.00140232	0.00747515
RP11-222A5.1	2.89272	-4.96831	1.45936	-3.40444	0.000663001	0.00440034
SPATA3-AS1	3.24385	-4.96681	1.16394	-4.26725	1.97901e-05	0.000412985
CPA4	3.59287	-4.96585	1.16024	-4.28004	1.86861e-05	0.000396766
RP11-66D17.3	2.55483	-4.9641	1.11435	-4.45468	8.4018e-06	0.000231075
HAND2-AS1	4.14151	-4.96288	1.11226	-4.46198	8.12062e-06	0.000225623
RP3-468B3.2	5.43442	-4.96124	1.16788	-4.24808	2.15606e-05	0.000434925
LYARP1	2.26207	-4.95936	1.54951	-3.2006	0.00137143	0.00735359
AC005537.2	2.8659	-4.95862	1.4386	-3.44685	0.000567173	0.00395394
DLX6-AS1	7.53039	-4.95837	1.02011	-4.86064	1.17009e-06	5.92758e-05
PRSS55	2.2704	-4.95781	1.3073	-3.79239	0.000149203	0.00157806
RP1-228P16.9	2.26116	-4.95636	1.39815	-3.54494	0.000392698	0.0030731
ABCC11	3.70919	-4.95606	1.04136	-4.75921	1.94356e-06	8.36365e-05
CRB1	6.75395	-4.9527	0.997017	-4.96752	6.78144e-07	4.18837e-05
SEMG1	2.53083	-4.95265	1.40801	-3.51748	0.000435664	0.003283
CBLN2	2.53137	-4.95007	1.41866	-3.48925	0.000484376	0.00354299
AC093802.1	2.73936	-4.95004	1.47797	-3.34922	0.000810405	0.00502416
AC006116.22	2.36289	-4.94803	1.32329	-3.73919	0.000184612	0.00182316
AQP4-AS1	3.68565	-4.94768	0.946304	-5.22843	1.70958e-07	1.65047e-05
DGKB	3.77136	-4.94718	0.908517	-5.44533	5.17089e-08	8.19144e-06
AC004448.5	3.28039	-4.94712	1.09805	-4.50539	6.62527e-06	0.00019747
RP1-153P14.7	5.00262	-4.94676	1.07296	-4.61039	4.01917e-06	0.000137684
C17orf105	3.57731	-4.94667	1.13663	-4.35205	1.34869e-05	0.000317604
SULT4A1	2.41159	-4.94429	0.971101	-5.09143	3.5537e-07	2.70279e-05
LINC00184	2.31728	-4.94392	1.33793	-3.6952	0.00021971	0.00206481
KCNC1	5.68796	-4.94252	1.35253	-3.65427	0.000257918	0.00229139
FKBP4P6	2.51485	-4.93943	1.25621	-3.93199	8.42444e-05	0.0010803
RP11-643A5.3	2.51113	-4.93795	1.54843	-3.189	0.00142764	0.00757069
RIMBP2	4.66652	-4.93781	1.00381	-4.91909	8.69486e-07	4.99615e-05
RP11-753D20.4	2.50261	-4.93762	1.52176	-3.24468	0.00117583	0.00658876
MYH1	2.4884	-4.93719	1.24813	-3.95567	7.6322e-05	0.00101761
RP11-143A12.3	3.15414	-4.93639	1.29387	-3.81521	0.000136068	0.00148345
SERPINA10	3.75397	-4.93543	1.04584	-4.71912	2.36871e-06	9.5533e-05
GABRA1	3.30129	-4.9322	1.25346	-3.93486	8.32463e-05	0.00107342
LINGO4	2.71177	-4.93199	1.28189	-3.84742	0.000119366	0.00136036
NAA11	3.0945	-4.9313	1.19554	-4.12475	3.71131e-05	0.000630275
LINC00967	2.18633	-4.93113	1.41117	-3.49435	0.000475218	0.0034992
CITF22-92A6.2	3.42345	-4.93064	0.950318	-5.18841	2.121e-07	1.90372e-05
RPS4XP12	2.20327	-4.93005	1.49993	-3.28685	0.00101313	0.00592124
RP11-329B9.1	3.14533	-4.92922	1.21735	-4.04915	5.14044e-05	0.000786509
LINC00608	2.18176	-4.92887	1.27983	-3.8512	0.00011754	0.00134755
RP11-478P10.1	3.15199	-4.9278	1.44273	-3.41561	0.000636397	0.00428435
RP11-572M11.3	3.80922	-4.92773	1.21906	-4.04223	5.29446e-05	0.000801944
PSG6	2.49499	-4.92674	1.29533	-3.80346	0.00014269	0.00153062
CNDP1	4.99689	-4.92669	1.11715	-4.41005	1.03347e-05	0.00026434
PADI1	2.49008	-4.9263	1.27875	-3.85243	0.000116953	0.00134351
AC112198.1	3.53679	-4.92593	1.30945	-3.76184	0.00016867	0.00171682
RP11-243A14.1	3.71242	-4.92555	1.02814	-4.79075	1.6616e-06	7.56237e-05
CTD-2001J20.1	2.9221	-4.92493	1.47291	-3.34368	0.000826744	0.00510229
RP3-323A16.1	38.8314	-4.92396	0.800974	-6.14746	7.87321e-10	3.36938e-07
LINC01224	2.1421	-4.92261	1.39243	-3.53526	0.000407368	0.00314837
ST8SIA2	5.00301	-4.91995	1.13499	-4.33479	1.45897e-05	0.000333083
RP11-274H24.1	2.199	-4.91916	1.29695	-3.79287	0.000148919	0.00157599
EMX2OS	8.32026	-4.9188	1.00529	-4.89291	9.93562e-07	5.30843e-05
GPR123-AS1	2.77362	-4.91865	1.3545	-3.63134	0.000281948	0.00244239
TMEM132B	11.787	-4.91806	0.853865	-5.75976	8.42325e-09	2.06111e-06
AMER3	4.60825	-4.91794	1.35284	-3.63526	0.0002777	0.00241507
LINC00856	2.77796	-4.91791	1.20101	-4.09481	4.22511e-05	0.000687094
GSG1L	4.82236	-4.91746	0.873078	-5.63232	1.77799e-08	3.72119e-06
CTNNA3	5.21168	-4.91676	1.005	-4.89229	9.96703e-07	5.31198e-05
RP11-677O4.2	2.83106	-4.91671	1.55958	-3.15258	0.00161837	0.00825687
RP11-523L20.2	2.46038	-4.91281	1.42695	-3.44288	0.000575563	0.00399398
SLC30A8	2.07681	-4.91216	1.20317	-4.08269	4.45175e-05	0.000711114
RP11-1036E20.9	2.51576	-4.91203	1.33152	-3.68904	0.000225101	0.0021017
KRT77	3.58522	-4.91077	1.25119	-3.92489	8.67684e-05	0.00110085
ZNF804B	2.47303	-4.91025	1.44847	-3.38995	0.000699046	0.00455747
AF121897.4	3.16658	-4.91006	1.24071	-3.95745	7.57531e-05	0.00101309
MIP	1.93947	-4.9094	1.50621	-3.25944	0.00111632	0.00634961
SIAH3	3.65985	-4.90764	1.19691	-4.10024	4.12717e-05	0.00067665
SV2C	7.58837	-4.90667	1.03738	-4.72986	2.24678e-06	9.18999e-05
TBC1D3P5	2.76168	-4.90633	1.32967	-3.68987	0.000224365	0.00209619
RP11-262H14.7	3.55308	-4.90553	0.987111	-4.96958	6.70972e-07	4.18837e-05
EIF4A1P7	2.39762	-4.90435	1.52584	-3.2142	0.00130809	0.00710171
NPSR1-AS1	2.42936	-4.90404	1.42629	-3.43832	0.000585334	0.00404328
SPATA31D5P	3.01254	-4.90387	1.43815	-3.40984	0.000650013	0.00434621
RP11-556N4.1	2.42811	-4.90322	1.41948	-3.45423	0.000551859	0.00387477
TSPEAR	3.36087	-4.90288	0.912996	-5.3701	7.86948e-08	1.04135e-05
RP11-415C15.2	2.48614	-4.90076	1.17369	-4.17551	2.97324e-05	0.000547003
AC008132.13	2.15073	-4.8996	1.41549	-3.46142	0.000537334	0.00380419
GPR149	2.56579	-4.89843	1.32804	-3.68847	0.000225606	0.00210333
RP11-78H18.2	2.52574	-4.89719	1.35807	-3.60598	0.000310974	0.00261482
PKP4P1	2.3652	-4.89534	1.45169	-3.37217	0.000745797	0.00474572
RP5-983L19.2	3.06945	-4.89305	1.20506	-4.06042	4.89838e-05	0.000761141
SOX11	6.52682	-4.89248	1.11685	-4.38062	1.18342e-05	0.000289524
RP11-766F14.2	4.86659	-4.89172	0.997823	-4.9024	9.46745e-07	5.21092e-05
HEXA-AS1	3.03899	-4.89151	0.928429	-5.26858	1.37479e-07	1.43786e-05
TGM5	2.18111	-4.89109	1.39977	-3.49421	0.000475461	0.0034992
DCAF4L2	2.42544	-4.89104	1.15416	-4.23777	2.25755e-05	0.000449808
RP11-313I2.5	2.42698	-4.89099	1.39965	-3.49445	0.000475045	0.0034992
RP11-93G23.2	2.15682	-4.89066	1.50762	-3.24396	0.0011788	0.00660279
TMCC1P1	2.18671	-4.89003	1.31735	-3.71203	0.000205602	0.00196573
CLVS2	3.8495	-4.88853	1.27786	-3.82555	0.000130481	0.00144425
PAX2	3.40485	-4.88594	1.27693	-3.82632	0.000130073	0.00144055
RP11-351I21.6	2.57654	-4.88516	1.49498	-3.26771	0.00108422	0.00621913
AC010091.1	2.48951	-4.8838	1.39219	-3.50799	0.000451505	0.0033696
NLRP5	2.15899	-4.88343	1.49757	-3.26091	0.00111056	0.00632437
AC092162.1	2.82333	-4.88276	1.56609	-3.1178	0.00182209	0.00900389
LINC00898	3.42343	-4.88245	1.46046	-3.34308	0.000828542	0.00511008
RP11-1099M24.9	2.23412	-4.88213	1.1333	-4.30789	1.64821e-05	0.0003655
OTOG	3.66886	-4.88107	1.22884	-3.97211	7.12401e-05	0.000974039
PARP1P1	4.15323	-4.88072	1.205	-4.05038	5.11341e-05	0.000784634
RP11-354K4.1	2.39491	-4.87949	1.52879	-3.19174	0.0014142	0.00752449
LINC00442	2.39594	-4.87681	1.41667	-3.44244	0.000576487	0.00399845
LINC01226	2.74398	-4.87598	1.30321	-3.7415	0.000182923	0.00181401
RP11-627G23.1	5.70567	-4.87551	1.06379	-4.58315	4.58033e-06	0.000150956
LGI1	3.1442	-4.87545	1.16523	-4.18413	2.86266e-05	0.00053473
AL591893.1	3.10085	-4.87443	0.944237	-5.16229	2.43945e-07	2.0942e-05
RAB3B	11.6675	-4.87326	0.938889	-5.19046	2.09776e-07	1.89744e-05
ALG1L9P	2.15083	-4.8729	1.28715	-3.78581	0.00015321	0.00160446
NPC1L1	2.783	-4.87217	1.04701	-4.65342	3.2647e-06	0.000120165
SLC30A10	3.01981	-4.8716	1.08496	-4.49014	7.11773e-06	0.000206362
RP11-179A10.1	2.40674	-4.87013	1.40987	-3.45431	0.000551701	0.00387477
SLC1A6	4.30766	-4.86987	1.19033	-4.0912	4.29153e-05	0.000694794
C20orf203	2.80253	-4.8687	1.11316	-4.37377	1.22117e-05	0.000295982
HRG	3.90725	-4.86578	1.04671	-4.64864	3.34135e-06	0.000121736
MYH6	2.10783	-4.86568	1.49739	-3.24944	0.00115632	0.00651637
INTS6P1	2.12396	-4.86559	1.39477	-3.48846	0.000485809	0.00355166
EIF4BP8	2.12055	-4.86555	1.50878	-3.22482	0.0012605	0.00691721
LPO	6.49059	-4.86524	0.898068	-5.41745	6.04557e-08	9.12341e-06
FRRS1L	4.4338	-4.8647	1.01983	-4.7701	1.84135e-06	8.02388e-05
C12orf56	3.09188	-4.86467	1.1948	-4.07154	4.67033e-05	0.000735782
EIF3S5P1	2.63423	-4.86378	1.23444	-3.94008	8.14538e-05	0.00106257
ESRG	2.38657	-4.86272	1.22332	-3.97503	7.03717e-05	0.000966826
RP11-571O6.2	3.18733	-4.85956	1.29118	-3.76365	0.000167449	0.0017062
PES1P2	2.08483	-4.85897	1.28001	-3.79604	0.000147024	0.00156355
RP11-177H2.1	3.28425	-4.85842	0.990066	-4.90717	9.24017e-07	5.12463e-05
HCG22	2.68764	-4.85727	1.17325	-4.14001	3.47288e-05	0.000606543
GPR78	4.17088	-4.85566	1.08929	-4.45763	8.28706e-06	0.000228916
RP5-896L10.1	2.47577	-4.85469	1.32648	-3.65983	0.000252383	0.0022586
DLX6	2.95139	-4.85417	1.20792	-4.01862	5.85411e-05	0.000854223
NR2E1	2.20371	-4.85383	1.46076	-3.3228	0.000891172	0.0053897
CTD-3088G3.6	2.97255	-4.85337	1.21608	-3.99099	6.57969e-05	0.000925637
CTB-95D12.1	2.49176	-4.85321	1.21636	-3.98993	6.60916e-05	0.000928489
RP11-976B16.1	3.35475	-4.85167	1.13001	-4.29347	1.75905e-05	0.000382971
PSMC1P12	2.10429	-4.85051	1.42121	-3.41295	0.000642627	0.00430917
CCDC11P1	1.88165	-4.85017	1.51972	-3.1915	0.00141536	0.00752507
GABRR3	3.37525	-4.84963	1.22778	-3.94993	7.8174e-05	0.00103294
AF064860.7	2.13061	-4.84869	1.37391	-3.52911	0.000416959	0.00320436
CLLU1	3.55521	-4.8476	1.13838	-4.25832	2.05968e-05	0.000422744
NANOG	3.27373	-4.84704	1.03073	-4.70251	2.56979e-06	0.000101863
ANKRD26P1	3.03893	-4.84629	1.17055	-4.14018	3.47033e-05	0.000606543
DLGAP2	8.33499	-4.84629	1.02685	-4.71956	2.36361e-06	9.5533e-05
RP11-66B24.7	3.72226	-4.84573	1.15309	-4.2024	2.64099e-05	0.000504163
SLC34A1	3.33577	-4.8455	1.15772	-4.18537	2.84701e-05	0.0005325
PSG7	2.33115	-4.84508	1.38968	-3.48646	0.00048945	0.00356555
FLJ42102	2.08123	-4.84415	1.29855	-3.73043	0.000191152	0.0018687
NBEAP1	5.91439	-4.84394	1.10012	-4.40312	1.06707e-05	0.000270763
NLRP8	2.36553	-4.84386	1.26171	-3.83912	0.000123476	0.00138979
PRDM7	2.65105	-4.84123	1.33496	-3.6265	0.000287284	0.00247738
AC002069.5	2.30993	-4.83772	1.42525	-3.3943	0.000688044	0.00451613
GDF6	3.74134	-4.83642	1.03094	-4.69129	2.71486e-06	0.000105909
LRRC37A11P	3.50817	-4.83581	1.54001	-3.14011	0.00168885	0.00852242
RP11-1086I4.2	4.97506	-4.83424	1.17383	-4.11834	3.81612e-05	0.000642603
NKPD1	2.85128	-4.8339	1.1217	-4.30946	1.63657e-05	0.000364327
CTD-2076M15.1	2.09072	-4.83171	1.5041	-3.21235	0.00131652	0.00712944
RP11-457M11.7	3.6422	-4.83166	1.10121	-4.38759	1.14612e-05	0.000283789
GOLGA6L22	2.36731	-4.83147	1.26722	-3.81266	0.000137482	0.00149262
LINC01122	2.34055	-4.82968	1.21202	-3.9848	6.75356e-05	0.000944741
SLC45A2	3.26588	-4.82951	1.24156	-3.88988	0.000100292	0.00121081
BCL9P1	3.534	-4.82944	1.19895	-4.02808	5.6235e-05	0.000833018
RP11-521E5.1	2.31803	-4.82884	1.3423	-3.59744	0.000321365	0.00267708
RP11-673E11.2	2.9053	-4.82848	1.26758	-3.8092	0.000139417	0.00150906
LINC01164	2.91683	-4.82831	1.27056	-3.80015	0.000144607	0.00154253
CDK5R2	1.88163	-4.82718	1.49338	-3.23239	0.00122761	0.00679391
CRNN	2.29987	-4.82703	1.42296	-3.39226	0.000693197	0.00453636
KRT18P42	2.05336	-4.8267	1.51285	-3.19047	0.00142044	0.00754254
LINC01206	7.64425	-4.82516	1.44392	-3.34171	0.000832625	0.00512999
LINC00837	3.26088	-4.82388	1.16433	-4.14305	3.42721e-05	0.000600662
HTR4	5.861	-4.82189	0.940912	-5.1247	2.98009e-07	2.37868e-05
LINC00689	6.96041	-4.82119	0.902336	-5.343	9.14186e-08	1.14967e-05
USH2A	10.1047	-4.82088	0.882529	-5.46257	4.6929e-08	7.51729e-06
LRRTM1	2.67141	-4.82088	1.14407	-4.21381	2.51102e-05	0.000485166
LINC01249	2.06868	-4.82071	1.28967	-3.73795	0.000185528	0.00182931
SSUH2	3.74367	-4.81682	1.11033	-4.33817	1.43671e-05	0.000331682
OR11I1P	2.03581	-4.81674	1.49763	-3.21623	0.00129887	0.00707092
BMP10	2.31397	-4.8161	1.34575	-3.57876	0.000345232	0.00280659
OPRM1	5.83503	-4.81519	1.2099	-3.97982	6.89679e-05	0.000954923
LINC01452	2.56932	-4.81431	1.35989	-3.54022	0.000399795	0.0031113
RP11-314O13.1	2.58226	-4.81421	1.19941	-4.01381	5.97452e-05	0.000866064
USP29	2.39666	-4.81357	1.2324	-3.90584	9.38983e-05	0.00116121
DCX	4.11428	-4.81318	1.0755	-4.47531	7.63022e-06	0.000215761
C16orf97	2.32122	-4.81218	1.39417	-3.45164	0.000557198	0.00390624
SLC22A11	2.88295	-4.81151	1.33174	-3.61295	0.00030273	0.00256759
TRIM72	5.44192	-4.8098	0.964097	-4.98892	6.07182e-07	3.90465e-05
RP11-326K13.3	2.50779	-4.80787	1.487	-3.23327	0.0012238	0.00678199
PRND	2.23125	-4.80743	1.25366	-3.83471	0.000125712	0.00140692
PDZD3	3.23686	-4.80712	1.09584	-4.38668	1.15095e-05	0.000284494
XKR5	2.85864	-4.80699	1.28121	-3.75191	0.000175496	0.00176091
GRIN2C	4.89076	-4.80691	0.860331	-5.58727	2.30661e-08	4.46111e-06
FREM3	3.47671	-4.80404	1.05065	-4.57243	4.82101e-06	0.000157083
PENK	3.07404	-4.80379	1.19071	-4.03438	5.47469e-05	0.000818799
HTR1D	2.01367	-4.80178	1.39828	-3.43405	0.000594637	0.00408678
RP11-104J23.1	2.25682	-4.80154	1.24345	-3.86147	0.000112707	0.00130524
MLIP	4.47412	-4.80106	0.979431	-4.90189	9.49177e-07	5.21375e-05
RP11-433J20.1	2.21237	-4.80054	1.54768	-3.10177	0.00192368	0.00934557
LA16c-380H5.1	3.04289	-4.79903	0.979218	-4.90088	9.54072e-07	5.22063e-05
FGF5	2.04726	-4.79773	1.10601	-4.33786	1.43876e-05	0.000331752
SEC63P2	2.28293	-4.79655	1.43017	-3.35383	0.000797013	0.00496907
C1orf140	2.67052	-4.79567	1.07553	-4.45891	8.2378e-06	0.000227995
RP11-932A10.1	2.31112	-4.79567	1.21732	-3.93952	8.16446e-05	0.00106312
ERICH6B	3.28014	-4.7944	1.18277	-4.05355	5.0447e-05	0.000776419
DLX1	3.00241	-4.79286	1.35007	-3.55009	0.000385098	0.00303683
OR51I1	2.51616	-4.78864	1.26222	-3.79383	0.000148341	0.00157293
TOPORSLP	2.25692	-4.78846	1.4051	-3.40792	0.000654603	0.00436498
SYT14	4.0431	-4.78832	1.15762	-4.13633	3.529e-05	0.000612608
RP11-44N22.3	1.78119	-4.78789	1.39118	-3.44161	0.000578268	0.0040079
AVPR1B	2.21743	-4.78731	1.23252	-3.88416	0.000102685	0.00122935
AC011294.3	1.79493	-4.78696	1.50534	-3.17999	0.00147281	0.0077314
LL22NC03-63E9.3	3.95027	-4.78392	1.37112	-3.48906	0.000484727	0.00354465
RP11-331D5.2	2.1333	-4.78307	1.48442	-3.22218	0.0012722	0.00696541
PROX1-AS1	8.30592	-4.78292	0.973709	-4.91206	9.01228e-07	5.05693e-05
SALL1P1	2.26253	-4.78259	1.24099	-3.85385	0.000116277	0.00133788
CTB-22K14.1	2.5103	-4.7823	1.52532	-3.13527	0.00171693	0.00861713
MAS1	11.7005	-4.78208	0.78015	-6.1297	8.80465e-10	3.55571e-07
HPCAL4	3.98855	-4.78118	1.11473	-4.28908	1.79413e-05	0.000387956
RP11-466F5.6	2.85421	-4.78113	1.29312	-3.69736	0.000217856	0.00204941
EXOC7P1	2.26756	-4.78031	1.44041	-3.31873	0.00090429	0.0054468
HHIPL2	3.02939	-4.77945	1.10139	-4.33949	1.42817e-05	0.000330775
RP11-620J15.2	2.25851	-4.77929	1.17538	-4.06616	4.77951e-05	0.000747643
LINC01016	4.73703	-4.77689	1.16151	-4.11265	3.91138e-05	0.000655016
RP11-382M14.1	2.24444	-4.77606	1.32889	-3.59403	0.000325605	0.00270063
CTA-38K21.2	2.2203	-4.77534	1.31088	-3.64285	0.000269638	0.00236576
GOLGA6L7P	2.52674	-4.77393	1.25592	-3.80113	0.000144037	0.00153873
RP11-95M5.1	2.01495	-4.77374	1.49009	-3.20366	0.00135693	0.0072983
RP11-451O13.1	1.76982	-4.77334	1.4941	-3.19479	0.00139933	0.00746295
VHLL	2.55161	-4.77232	1.27538	-3.74188	0.000182648	0.00181316
LINC00371	3.08672	-4.77211	1.36503	-3.49598	0.000472326	0.00348329
EFCAB6-AS1	2.02157	-4.77167	1.52477	-3.12944	0.00175142	0.00874014
RP11-897M7.2	1.75591	-4.77068	1.49863	-3.18336	0.00145578	0.00767537
MOG	3.22962	-4.76964	1.14174	-4.17751	2.94723e-05	0.000544914
RP11-90P13.1	2.48667	-4.76959	1.17783	-4.04949	5.13298e-05	0.000786046
PLA2G4D	2.61951	-4.76874	1.0174	-4.68718	2.77002e-06	0.000107041
SYT9	4.28831	-4.76813	0.947681	-5.03136	4.8701e-07	3.38933e-05
TIFAB	2.80924	-4.76795	1.27044	-3.75298	0.000174747	0.00175613
PPP1R3A	1.97418	-4.76772	1.31501	-3.62562	0.000288272	0.00248291
PKDREJ	6.14126	-4.767	0.948383	-5.02645	4.99649e-07	3.45215e-05
OPALIN	3.14057	-4.76547	1.30002	-3.66568	0.000246683	0.00222217
GJB4	2.35318	-4.7649	1.17387	-4.05913	4.92569e-05	0.000763429
RP11-523J2.1	2.45345	-4.76267	1.32464	-3.59545	0.000323828	0.00268978
RP11-87G24.2	3.17003	-4.76207	1.13224	-4.20589	2.60059e-05	0.000499442
RP1-131F15.2	1.82348	-4.76055	1.51391	-3.14453	0.00166351	0.00843166
SOX21-AS1	2.52846	-4.75942	1.25146	-3.8031	0.000142895	0.00153159
ELAVL4	3.11856	-4.75796	1.22314	-3.88995	0.000100266	0.00121081
ISLR2	2.46838	-4.75619	1.4262	-3.33488	0.00085336	0.00521643
LINC01043	2.58516	-4.75567	1.21316	-3.92006	8.8528e-05	0.00111478
RP11-2A4.4	3.43334	-4.75456	1.16745	-4.07262	4.64867e-05	0.000734054
CNGA3	2.52053	-4.75288	1.13633	-4.18265	2.88125e-05	0.000536804
RP13-631K18.2	2.50234	-4.75288	1.20929	-3.93032	8.48341e-05	0.00108398
GMNC	2.5157	-4.75195	1.12267	-4.23272	2.30885e-05	0.0004577
RAG2	3.22236	-4.75191	1.08634	-4.37423	1.21864e-05	0.000295774
PP2672	2.17117	-4.75166	1.15936	-4.09853	4.15786e-05	0.000680469
AC007563.1	2.20154	-4.75086	1.44688	-3.28352	0.00102519	0.00597784
LINC01460	2.99968	-4.75039	0.982417	-4.83541	1.32869e-06	6.4682e-05
CTD-2139B15.4	1.93492	-4.7488	1.49956	-3.16681	0.00154123	0.00797686
ECM1P2	1.94943	-4.74821	1.50687	-3.15105	0.00162685	0.0082898
SLC17A6	2.308	-4.7477	1.16279	-4.08305	4.44494e-05	0.000710423
LINC01304	2.51181	-4.7468	1.41318	-3.35894	0.000782423	0.00490584
KCNH8	3.48247	-4.74675	0.994236	-4.77427	1.80361e-06	7.95615e-05
DMRTC2	2.79099	-4.74665	1.25674	-3.77695	0.000158763	0.00164661
FAM181B	2.45966	-4.74524	1.27177	-3.73122	0.000190553	0.0018645
A1CF	4.63916	-4.74214	0.964223	-4.9181	8.73892e-07	5.01142e-05
RP11-173E2.1	1.89422	-4.74159	1.53094	-3.09718	0.0019537	0.00944822
EWSAT1	2.48143	-4.74074	1.33286	-3.55681	0.000375383	0.00298154
SPATA31D1	2.76817	-4.74062	1.35836	-3.48997	0.000483083	0.00353504
RP11-76E16.2	2.76742	-4.73898	1.08461	-4.36927	1.2466e-05	0.000300731
AGXT2	2.17772	-4.73832	1.42127	-3.33387	0.000856463	0.00522831
HTR5A	1.71815	-4.7367	1.48261	-3.19484	0.00139908	0.00746295
RP11-731J8.2	2.9377	-4.73658	1.16063	-4.08103	4.48357e-05	0.000714604
CHRNA4	5.1106	-4.73641	1.06979	-4.42741	9.53699e-06	0.000249958
FLG2	7.09996	-4.73567	0.891264	-5.31343	1.0758e-07	1.25393e-05
RP5-1074L1.1	2.26538	-4.73401	1.26677	-3.73707	0.000186181	0.00183512
RP5-1182A14.5	2.16458	-4.73382	1.39901	-3.38369	0.000715196	0.00462386
PAX1	2.60634	-4.73307	1.25899	-3.75941	0.000170315	0.00172598
CTC-523E23.6	2.22175	-4.73297	1.34015	-3.53167	0.000412942	0.00317844
FAR2P1	3.46106	-4.73281	1.06803	-4.43136	9.364e-06	0.000247232
GS1-306C12.1	1.71691	-4.7316	1.33747	-3.53772	0.000403593	0.00312929
LINC00917	1.93761	-4.73158	1.39443	-3.39319	0.000690843	0.00452663
PTGES2-AS1	2.78412	-4.73147	1.04626	-4.52226	6.11836e-06	0.000187829
LINC00927	2.44726	-4.72956	1.2911	-3.66321	0.000249076	0.00223622
C10orf71	6.96302	-4.72678	1.23198	-3.83673	0.000124682	0.00139867
AC096559.1	2.191	-4.72584	1.5203	-3.1085	0.00188043	0.00918369
TMEM74	2.43101	-4.72566	1.04854	-4.50689	6.57849e-06	0.000196343
SLC25A48	3.29546	-4.72531	1.32081	-3.57757	0.000346801	0.00281536
RP11-66A2.2	2.17102	-4.72419	1.42203	-3.32216	0.000893242	0.00540108
RP11-30P6.6	2.64765	-4.72413	1.21349	-3.89301	9.90088e-05	0.00119936
RP11-597A11.4	2.41201	-4.7239	1.42587	-3.313	0.000923008	0.00551938
LMX1B	4.56781	-4.72379	0.875523	-5.39539	6.83746e-08	9.65766e-06
NAT16	3.08952	-4.72281	1.3267	-3.55981	0.000371125	0.00296332
LINC00523	2.8662	-4.72208	1.1764	-4.014	5.96985e-05	0.000865994
ZSCAN10	1.90711	-4.72022	1.50654	-3.13316	0.00172933	0.00865813
RP11-616L12.4	2.2108	-4.71942	1.23874	-3.80987	0.000139042	0.00150671
GNG4	3.63363	-4.71912	0.987193	-4.78034	1.74995e-06	7.85232e-05
WBP11P1	2.68095	-4.71746	1.32921	-3.54908	0.000386586	0.00304605
MYH16	2.59563	-4.71689	1.51771	-3.1079	0.00188424	0.00919763
AC079612.1	3.07464	-4.7145	1.18735	-3.97059	7.16944e-05	0.000976228
MATN1	2.70769	-4.71073	1.32459	-3.55637	0.000376018	0.00298563
RP11-475D12.2	2.40445	-4.71065	1.35112	-3.48648	0.000489424	0.00356555
RP3-416J7.5	2.24948	-4.70942	1.38621	-3.39733	0.000680461	0.00447908
SYT6	2.96819	-4.70915	1.10812	-4.24967	2.14085e-05	0.000433424
FUNDC2P2	2.45667	-4.70865	1.37652	-3.42069	0.000624632	0.00422906
KRT18P22	2.42856	-4.70816	1.21117	-3.88728	0.000101374	0.00121772
RP5-1070A16.1	2.1649	-4.70751	1.22175	-3.85308	0.000116643	0.00134048
AC105339.1	2.36593	-4.70643	1.17737	-3.99741	6.40406e-05	0.000912188
TGM4	3.4464	-4.70636	1.32715	-3.54621	0.000390811	0.00306605
SMYD1	4.22713	-4.70634	1.25763	-3.74224	0.000182388	0.00181269
PSG9	2.35976	-4.70592	1.1852	-3.97056	7.17028e-05	0.000976228
RP11-363E6.4	2.13622	-4.70581	1.34588	-3.49644	0.000471508	0.00348083
C22orf42	1.68403	-4.70551	1.25115	-3.76094	0.000169276	0.00172066
HEPACAM	1.90187	-4.7053	1.37093	-3.43219	0.000598723	0.00410797
SIX3	2.74218	-4.705	1.14874	-4.0958	4.20713e-05	0.000685794
CCER1	2.60604	-4.70443	1.25146	-3.75915	0.000170489	0.00172598
LINC01287	3.48555	-4.70415	1.17706	-3.99652	6.42792e-05	0.000915133
RP11-284F21.9	3.03051	-4.7036	1.47192	-3.19555	0.00139565	0.00745203
CTD-2272G21.2	2.17615	-4.70252	1.34594	-3.49384	0.000476126	0.0035032
ANKRD20A10P	2.69392	-4.70094	1.44656	-3.24974	0.0011551	0.00651457
GABRA6	2.47468	-4.70012	1.28778	-3.64978	0.000262465	0.00231987
SCN5A	10.2875	-4.69994	0.942354	-4.98745	6.11823e-07	3.92456e-05
ERICD	1.70158	-4.69915	1.28308	-3.66239	0.000249875	0.00224246
NEUROD2	3.7368	-4.69908	1.09478	-4.29227	1.76856e-05	0.000384458
RP5-1103G7.10	2.27638	-4.69899	1.52116	-3.08909	0.00200774	0.00962996
RP11-133K1.7	2.66069	-4.69653	1.36603	-3.43809	0.000585837	0.00404569
TRPC5	2.11886	-4.69501	1.29049	-3.63817	0.000274586	0.00239717
HSP90AB7P	2.79855	-4.69487	1.17136	-4.00806	6.12204e-05	0.000882096
APOA5	1.68174	-4.6946	1.50452	-3.12033	0.00180646	0.0089459
GPR158-AS1	1.87055	-4.69387	1.38571	-3.38733	0.000705762	0.0045815
MYT1L	5.95773	-4.69322	1.00894	-4.65165	3.29297e-06	0.000120649
RP5-1121H13.1	3.65114	-4.69288	1.13041	-4.1515	3.30299e-05	0.000584609
GABRG2	2.55972	-4.69277	1.28817	-3.64297	0.000269505	0.00236576
LINC01222	1.69545	-4.69275	1.50247	-3.12334	0.00178808	0.00887634
CALCR	1.8707	-4.69159	1.25659	-3.73359	0.000188768	0.00185385
TLL2	3.82033	-4.69145	0.868859	-5.39956	6.68055e-08	9.52993e-06
GRM8	3.01276	-4.68877	0.877885	-5.34098	9.24456e-08	1.15247e-05
RP11-395B7.2	1.86967	-4.68871	1.28887	-3.63784	0.000274939	0.00239906
RP11-168O16.1	4.01672	-4.68847	1.07415	-4.36484	1.27215e-05	0.000304732
ANKS4B	5.91932	-4.68817	1.09602	-4.27746	1.89041e-05	0.000399789
OR2L1P	1.87512	-4.68756	1.41524	-3.31219	0.000925683	0.00553267
TEX15	5.07752	-4.68543	0.903314	-5.18693	2.13789e-07	1.90372e-05
DUX4L26	24.7946	-4.68452	1.21019	-3.87089	0.00010844	0.00127326
FGF23	2.64555	-4.68303	1.14991	-4.07253	4.6506e-05	0.000734054
LINC01343	2.14019	-4.68294	1.39859	-3.34834	0.000812985	0.00503798
LRRC37A5P	1.87559	-4.68179	1.38058	-3.39118	0.000695914	0.00454842
RP11-1018N14.5	2.09766	-4.67995	1.34619	-3.47645	0.000508104	0.00365098
MUC7	2.99228	-4.67853	1.09104	-4.28815	1.80164e-05	0.000388997
AGXT	2.14465	-4.67747	1.43218	-3.26599	0.00109084	0.00625052
MROH2B	1.89811	-4.67737	1.29639	-3.608	0.000308564	0.00260066
DCT	4.45258	-4.67607	1.07352	-4.35582	1.3257e-05	0.000313889
RP11-544P1.3	2.64913	-4.6753	1.17144	-3.99106	6.57799e-05	0.000925637
DDX53	2.12398	-4.67365	1.43028	-3.26764	0.00108449	0.00621913
RP11-346D14.1	1.854	-4.67342	1.29775	-3.60118	0.00031678	0.00264734
RP11-1102P16.1	4.53318	-4.67314	1.03773	-4.50325	6.69212e-06	0.000198533
C17orf77	3.19244	-4.67224	1.04274	-4.48072	7.43925e-06	0.000211613
RP11-169F17.1	2.83505	-4.67143	1.36057	-3.43344	0.000595963	0.00409379
CCKAR	2.07484	-4.67027	1.32804	-3.51665	0.000437031	0.00328983
CTC-457E21.1	4.45606	-4.66909	1.20089	-3.88804	0.000101058	0.00121696
AC010524.2	2.22399	-4.6688	1.09453	-4.26559	1.99378e-05	0.000414028
RP11-736N17.4	2.64109	-4.66834	1.19963	-3.89147	9.96383e-05	0.00120444
RP11-94M14.2	2.08548	-4.66797	1.31111	-3.56031	0.000370416	0.00295848
VWC2L	2.21146	-4.66747	1.0154	-4.59669	4.29254e-06	0.00014463
ABCB5	3.70518	-4.66714	1.12551	-4.14668	3.37334e-05	0.000594491
RP11-159D12.10	4.72661	-4.66611	1.17271	-3.97893	6.92268e-05	0.000955676
RTP1	2.06804	-4.66603	1.51171	-3.08658	0.0020247	0.00969673
SEC14L5	4.61528	-4.66549	0.860651	-5.42088	5.93053e-08	8.99715e-06
CYP27C1	2.35737	-4.6652	1.04765	-4.45301	8.46734e-06	0.000232107
RUNDC3A-AS1	2.87349	-4.66519	1.16833	-3.99305	6.52282e-05	0.000922326
FGD5P1	3.65619	-4.66461	0.902175	-5.17041	2.33579e-07	2.02952e-05
CCDC140	2.06448	-4.66355	1.39267	-3.34864	0.000812079	0.00503345
LINC01182	1.84534	-4.66338	1.37235	-3.3981	0.000678549	0.0044706
RP11-352D13.6	4.60399	-4.6627	0.868313	-5.36983	7.88107e-08	1.04135e-05
RP11-164C12.2	3.21911	-4.66265	1.13693	-4.1011	4.11192e-05	0.000676325
OR6T1	2.16684	-4.66149	1.38285	-3.37093	0.000749143	0.00475962
VWC2	4.96478	-4.66118	1.05506	-4.41793	9.96496e-06	0.000258163
RP3-412A9.17	11.4215	-4.66085	0.840005	-5.5486	2.87974e-08	5.293e-06
ANXA13	1.80226	-4.65645	1.2809	-3.63529	0.000277666	0.00241507
EPPIN	5.61528	-4.65564	1.0026	-4.64355	3.4247e-06	0.000123673
KIR3DX1	5.57162	-4.65547	1.00723	-4.62208	3.79917e-06	0.000132523
CRX	4.64381	-4.65437	0.963053	-4.83293	1.34541e-06	6.52741e-05
AC079807.4	2.927	-4.65427	1.3155	-3.53801	0.000403148	0.00312841
FOXB1	2.29602	-4.65154	1.42068	-3.27416	0.00105978	0.0061215
RP11-454H19.2	2.93905	-4.65144	1.11074	-4.18768	2.81817e-05	0.000529872
AIPL1	2.9684	-4.65115	1.3585	-3.42374	0.000617656	0.00419555
LRTM2	2.06796	-4.65075	1.32293	-3.5155	0.000438932	0.00330068
ENOX1-AS1	2.33868	-4.64997	1.01472	-4.58251	4.59424e-06	0.000151241
OR9R1P	2.04528	-4.64971	1.34985	-3.44462	0.000571867	0.0039741
LINC01299	1.62692	-4.6495	1.48321	-3.13476	0.00171997	0.00863085
FOXI1	2.2704	-4.64867	1.43372	-3.2424	0.00118529	0.00662689
LINC00642	1.98509	-4.64832	1.49431	-3.11068	0.00186655	0.00914141
ITIH1	2.12651	-4.64772	1.41791	-3.27786	0.00104596	0.00605998
RP11-646E18.4	2.13239	-4.64739	1.45804	-3.18742	0.0014355	0.00759973
HCN4	4.37317	-4.64629	0.973171	-4.77438	1.80261e-06	7.95615e-05
OR4A41P	1.80442	-4.64574	1.49679	-3.1038	0.00191054	0.00929906
RP11-61K12.2	2.3033	-4.64373	1.28818	-3.60488	0.000312302	0.00262205
SIRPG-AS1	3.8113	-4.64291	1.19739	-3.87751	0.00010553	0.00125294
SALL1	5.04014	-4.64264	1.22892	-3.77781	0.000158216	0.00164486
RP11-495P10.3	1.87075	-4.64228	1.44149	-3.22047	0.00127982	0.00699822
CTB-33O18.3	2.64912	-4.64176	0.994452	-4.66766	3.04648e-06	0.000114335
RP11-13K12.1	3.17938	-4.64165	1.01302	-4.582	4.60558e-06	0.00015144
PITX2	3.30084	-4.6413	1.31134	-3.53935	0.000401108	0.00311679
KCNG1	3.92584	-4.64118	0.995991	-4.65986	3.16419e-06	0.000117674
RP11-1217F2.1	1.78464	-4.64102	1.49086	-3.11298	0.00185209	0.00910173
DSG4	1.80351	-4.6401	1.38274	-3.35571	0.000791601	0.00494774
AC012531.25	1.62579	-4.6396	1.37415	-3.37633	0.000734589	0.00470574
TRPM3	15.7762	-4.63915	0.816096	-5.68456	1.31147e-08	3.0083e-06
PKHD1	6.04583	-4.63794	0.975715	-4.75338	2.00046e-06	8.52357e-05
GDNF-AS1	3.45152	-4.63785	1.24567	-3.72319	0.000196724	0.00190692
SEC16B	2.90116	-4.63733	1.02092	-4.54231	5.5641e-06	0.000175898
TTBK1	3.74283	-4.63698	1.10508	-4.19604	2.71617e-05	0.000514065
CT62	2.51029	-4.63606	1.28531	-3.60695	0.00030982	0.00260787
SBF1P1	2.56771	-4.63563	1.29563	-3.5779	0.000346372	0.00281346
MC2R	3.2104	-4.63524	1.24421	-3.72545	0.000194963	0.00189391
GDNF	3.03343	-4.63402	1.23447	-3.75387	0.000174129	0.00175148
ANKRD33	2.70999	-4.63301	1.03333	-4.48358	7.34025e-06	0.000210257
CROCCP1	1.84821	-4.63285	1.37131	-3.37842	0.000729047	0.00468524
TBR1	7.97853	-4.63281	1.06992	-4.33004	1.49084e-05	0.000337251
CTD-2525P14.5	2.94415	-4.63238	1.38089	-3.35463	0.000794707	0.00496009
LINC00540	2.3181	-4.6322	0.95426	-4.85423	1.20857e-06	6.05086e-05
BEST4	1.60736	-4.63164	1.35878	-3.40867	0.0006528	0.00435803
AE000660.4	2.4628	-4.63092	1.3446	-3.4441	0.000572973	0.00397986
RP11-540A21.2	2.10784	-4.629	1.088	-4.25459	2.09436e-05	0.00042711
VN1R68P	1.84706	-4.62878	1.39802	-3.31096	0.00092977	0.00554709
RP11-46E17.8	10.9741	-4.62765	1.19697	-3.86613	0.000110575	0.00128831
PPP3R2	2.83263	-4.62745	1.26863	-3.64759	0.000264716	0.00233473
MIR3663HG	2.18743	-4.62626	1.19533	-3.87029	0.000108707	0.00127535
CTA-992D9.8	2.59853	-4.62564	1.18705	-3.89675	9.74931e-05	0.00119055
LINC00517	2.59909	-4.62498	1.25969	-3.67152	0.00024111	0.00219208
SLC6A13	1.97323	-4.62466	1.27192	-3.63597	0.000276932	0.00241132
SLC22A8	5.39583	-4.62372	1.18744	-3.89387	9.86585e-05	0.00119853
RP11-84A19.2	2.05361	-4.62361	1.33673	-3.4589	0.000542392	0.00382718
LINC00943	3.65877	-4.62263	0.917672	-5.03734	4.7204e-07	3.30471e-05
FLJ40194	3.38729	-4.62175	1.36399	-3.38841	0.000703003	0.00456769
LIX1	1.76885	-4.62127	1.20601	-3.83188	0.000127167	0.00141667
CTD-2292P10.4	2.86021	-4.62001	1.2333	-3.74604	0.000179645	0.00179602
LINC01451	2.52572	-4.61935	1.11173	-4.1551	3.2514e-05	0.000578757
GABRG3	7.4962	-4.6193	1.08895	-4.24197	2.21565e-05	0.000443871
RP11-173D14.3	2.00679	-4.61762	1.24484	-3.7094	0.00020775	0.00198032
PRAMEF20	2.46819	-4.61562	1.39245	-3.31474	0.000917286	0.00550036
TMEM78	1.57082	-4.61536	1.29399	-3.56676	0.000361417	0.00290277
NELL1	2.33926	-4.61443	1.26649	-3.64349	0.000268971	0.00236421
PSG4	4.40951	-4.61443	1.13092	-4.08026	4.49855e-05	0.000716197
RP11-107I14.4	1.77128	-4.61438	1.4986	-3.07914	0.002076	0.00986005
APCDD1L-AS1	4.19136	-4.61336	1.05284	-4.38181	1.17695e-05	0.000288434
ADARB2	6.00648	-4.61181	0.709818	-6.49718	8.18409e-11	5.86656e-08
OR9G3P	2.24758	-4.61161	1.32497	-3.48053	0.000500415	0.00361968
RP11-372E1.4	1.76256	-4.61159	1.4951	-3.08448	0.00203909	0.00974223
OR9G1	2.22152	-4.61131	1.35247	-3.40955	0.00065071	0.00434621
RP11-15B24.5	2.90737	-4.61039	1.31659	-3.50175	0.000462208	0.00342717
OSBPL9P4	1.79198	-4.608	1.30429	-3.53295	0.000410954	0.00316585
RP11-317M11.1	1.95553	-4.60778	1.24586	-3.69849	0.000216886	0.00204363
IMPDH1P11	1.58468	-4.60778	1.49703	-3.07795	0.00208432	0.00989302
LINC00948	1.79678	-4.60621	1.2017	-3.83308	0.000126551	0.0014119
ADAM30	2.45318	-4.60489	1.45289	-3.16947	0.00152719	0.00792586
PATE2	2.10575	-4.60455	1.36862	-3.36438	0.000767146	0.00484395
SLC17A7	7.48004	-4.60436	0.9494	-4.84975	1.23615e-06	6.12163e-05
CTB-131B5.5	7.18852	-4.60424	0.857184	-5.37135	7.81485e-08	1.04135e-05
CDH7	6.43509	-4.60282	1.17373	-3.92154	8.79832e-05	0.00110959
RP11-351J23.2	2.43211	-4.60169	1.17874	-3.90391	9.465e-05	0.00116677
LAMP5	2.51162	-4.60159	1.20818	-3.80868	0.000139708	0.00151107
RP11-334E15.1	1.99159	-4.60145	1.32372	-3.47614	0.000508689	0.00365372
FLG	12.9618	-4.60138	0.648761	-7.09257	1.31641e-12	1.34805e-09
RP11-480I12.7	1.75373	-4.60126	1.2031	-3.82449	0.000131042	0.00144681
PAX3	2.6504	-4.60017	1.28412	-3.58236	0.000340509	0.00278081
RP11-205M3.3	2.42072	-4.59986	1.4499	-3.17253	0.00151118	0.00787103
AC007326.10	4.56488	-4.59979	1.35149	-3.40349	0.000665312	0.0044065
RP11-561O4.1	3.35466	-4.59938	1.01956	-4.51115	6.44776e-06	0.000194333
GPR179	6.89635	-4.5989	0.903129	-5.09218	3.53964e-07	2.69926e-05
PIRT	2.16514	-4.59836	1.24543	-3.69217	0.000222345	0.00208275
RP11-441F2.4	1.93404	-4.59824	1.33654	-3.4404	0.00058085	0.0040232
FMN2	6.40815	-4.59719	0.907327	-5.06674	4.04677e-07	2.97222e-05
EEF1A1P42	1.97721	-4.59287	1.2201	-3.76433	0.000166997	0.00170403
TAT	2.64373	-4.59059	1.11247	-4.1265	3.68327e-05	0.00062826
RP11-407B7.1	3.73412	-4.58842	1.0531	-4.35706	1.31824e-05	0.000312895
SLC22A2	4.21537	-4.58757	1.14963	-3.99046	6.59448e-05	0.00092688
DUX4L19	7.30489	-4.58689	1.45637	-3.14953	0.00163532	0.00832409
RP11-340L3.1	1.95936	-4.58688	1.31887	-3.47789	0.000505371	0.00364073
SLC5A12	3.17613	-4.58592	1.25123	-3.66513	0.000247216	0.00222417
SHISA9	6.73992	-4.58543	0.96264	-4.76339	1.90366e-06	8.23283e-05
C1orf229	2.76233	-4.58513	1.08328	-4.23262	2.30981e-05	0.0004577
ZFR2	2.21481	-4.58462	1.41082	-3.24961	0.00115564	0.0065146
RP11-171I2.1	2.12706	-4.58417	1.33955	-3.42218	0.000621215	0.004214
RP5-1069C8.2	1.71332	-4.58318	1.38672	-3.30504	0.000949618	0.00563152
RP11-74M13.4	2.38262	-4.58198	1.40989	-3.24989	0.0011545	0.00651248
LINC01344	2.78982	-4.58143	1.2451	-3.67956	0.000233635	0.00214712
RP11-433J8.1	2.39237	-4.58123	1.2824	-3.5724	0.00035373	0.00286027
TFR2	4.54813	-4.58058	0.936882	-4.88918	1.01258e-06	5.34689e-05
GFAP	3.32405	-4.57986	1.07676	-4.25337	2.10577e-05	0.000428219
MORF4	2.36801	-4.57952	1.12224	-4.08069	4.49025e-05	0.000715272
KCNJ3	2.63596	-4.57879	1.3569	-3.37446	0.000739602	0.00472017
BARHL2	2.54227	-4.57807	1.11527	-4.10488	4.04519e-05	0.000669288
SEZ6L	4.49223	-4.57757	0.917146	-4.9911	6.00362e-07	3.90465e-05
LINC00550	1.53736	-4.57733	1.34456	-3.40433	0.000663257	0.00440034
RP11-156L14.1	2.43569	-4.57598	1.2086	-3.78618	0.000152983	0.00160324
CTB-43I4.1	1.52555	-4.57597	1.47484	-3.10268	0.00191776	0.00932474
HOTTIP	2.47215	-4.57573	1.34345	-3.40595	0.000659339	0.00438433
RP5-898I4.1	1.79676	-4.57475	1.2248	-3.73508	0.000187654	0.00184479
CTAGE3P	4.09317	-4.57468	0.961206	-4.75932	1.9425e-06	8.36365e-05
RP11-457M11.6	1.73499	-4.57401	1.39612	-3.27624	0.00105201	0.00608639
AQP2	1.90211	-4.57393	1.38913	-3.29266	0.000992452	0.00583007
TDRD1	2.19834	-4.57262	1.08957	-4.19673	2.70794e-05	0.000513492
GVINP2	2.19865	-4.57235	1.10907	-4.12269	3.74475e-05	0.00063316
MYO3A	4.59213	-4.57234	1.09217	-4.18648	2.83308e-05	0.000532041
ZNF859P	1.89702	-4.57222	1.46922	-3.11201	0.00185818	0.00912008
RP11-351J23.1	1.71082	-4.57173	1.47877	-3.09158	0.00199096	0.00957899
RP11-497D6.5	2.26342	-4.57101	1.27131	-3.5955	0.000323764	0.00268978
AC007364.1	1.73949	-4.57095	1.38143	-3.30885	0.000936798	0.00557973
OGDHL	2.7797	-4.57094	1.09547	-4.17256	3.01193e-05	0.000550934
RP11-201E8.1	2.35111	-4.57049	1.29594	-3.52679	0.000420632	0.00322481
RP13-539F13.3	2.72217	-4.57014	1.17928	-3.87537	0.000106464	0.00125986
FBXO40	5.13908	-4.56922	1.05177	-4.34433	1.39703e-05	0.000326996
PHF21B	1.93926	-4.56864	1.31957	-3.46223	0.000535717	0.00379508
LINC00343	3.6465	-4.56823	1.35608	-3.36869	0.000755258	0.00479026
RP11-755B10.3	1.96629	-4.56787	1.32272	-3.4534	0.000553577	0.00388466
PRSS37	2.43444	-4.5669	1.03273	-4.42218	9.77114e-06	0.000254529
ACTG1P9	2.02976	-4.56642	1.34066	-3.4061	0.000658979	0.00438433
LINC01555	2.18487	-4.56502	1.32755	-3.43867	0.000584576	0.00404185
SOX2-OT	6.81605	-4.56459	0.951618	-4.79666	1.61335e-06	7.40153e-05
OR51E2	2.93336	-4.56451	1.32125	-3.4547	0.000550907	0.00387066
RP13-580B18.4	3.68152	-4.5622	1.09858	-4.15282	3.28408e-05	0.000582701
LINC00347	1.92865	-4.5611	1.3061	-3.49217	0.000479119	0.0035144
RP3-333B15.4	2.36385	-4.56105	1.43927	-3.169	0.00152965	0.00793551
CERS3	2.06917	-4.55988	1.41807	-3.21555	0.00130193	0.00707683
BPESC1	1.4978	-4.55835	1.46579	-3.10982	0.00187199	0.00915498
RP11-475A13.2	1.93784	-4.55734	1.32638	-3.43593	0.000590531	0.00406929
B3GALT5	9.09431	-4.55633	0.885607	-5.14487	2.67705e-07	2.23405e-05
GRM4	10.0468	-4.55442	0.962701	-4.73088	2.2355e-06	9.15692e-05
EVX2	1.91885	-4.55383	1.34078	-3.3964	0.000682778	0.00449227
IGFL4	2.96653	-4.55381	1.22378	-3.72112	0.000198345	0.00191486
RP11-155D18.13	2.08957	-4.55303	1.07051	-4.25314	2.10794e-05	0.000428355
RP11-70D24.1	1.91742	-4.5528	1.41138	-3.22579	0.00125627	0.0069019
LINC01168	2.47334	-4.55149	1.27808	-3.56119	0.000369178	0.00295188
RP1-58B11.1	1.69964	-4.55089	1.38813	-3.27843	0.00104386	0.00605454
LINC00703	1.70769	-4.5501	1.47609	-3.08255	0.00205236	0.00977693
LRRC37A7P	3.39018	-4.54988	0.90862	-5.00747	5.51513e-07	3.65209e-05
IGDCC3	3.51913	-4.54929	1.04495	-4.35358	1.33932e-05	0.000316589
RP5-1125A11.7	4.28732	-4.54743	0.883891	-5.14478	2.67828e-07	2.23405e-05
LINC00841	1.9885	-4.5473	1.09008	-4.17154	3.02544e-05	0.000551133
DOCK11P1	2.9201	-4.54358	1.13332	-4.00908	6.0955e-05	0.000880041
RP4-610C12.4	2.2392	-4.54214	1.36461	-3.32852	0.000873097	0.00530471
KIAA1045	3.90297	-4.54094	1.02505	-4.42995	9.42545e-06	0.000248493
RP4-764D2.1	2.11935	-4.53952	1.26312	-3.5939	0.000325765	0.00270117
LETM1P2	2.83811	-4.53601	1.0199	-4.44752	8.68683e-06	0.000235325
LINC00643	2.19969	-4.53584	1.1649	-3.89377	9.86983e-05	0.00119853
RP11-38O23.4	1.88409	-4.53451	1.42736	-3.17685	0.00148883	0.00778424
PAICSP5	1.72061	-4.53423	1.4043	-3.22882	0.00124301	0.00684736
OR9H1P	2.0742	-4.53378	1.22376	-3.70479	0.000211563	0.002006
RP11-43N5.1	2.13212	-4.53209	1.00313	-4.51795	6.24416e-06	0.000190467
GS1-519E5.1	2.37608	-4.53181	1.35423	-3.3464	0.000818677	0.00506122
FAM205BP	2.72897	-4.53144	1.01715	-4.45503	8.38814e-06	0.00023104
RP11-139H14.5	2.16793	-4.53093	1.2794	-3.54145	0.000397927	0.00310301
FLJ36000	3.74834	-4.52824	1.3423	-3.37349	0.000742231	0.00473354
LINC01163	2.11957	-4.52721	1.34759	-3.35948	0.000780884	0.00489941
GPR156	5.92399	-4.52712	1.11517	-4.05957	4.91639e-05	0.000762793
DRD2	1.65118	-4.52697	1.29357	-3.49958	0.000465987	0.00344895
PCDH8	1.47603	-4.5268	1.3618	-3.32413	0.000886933	0.00536947
BVES-AS1	1.88672	-4.5267	1.42738	-3.17133	0.00151744	0.00788929
NRXN1	8.64622	-4.52637	0.900606	-5.02592	5.01023e-07	3.45333e-05
SLC9A2	2.11574	-4.52487	1.17777	-3.84189	0.00012209	0.00137979
RPL4P2	1.71796	-4.52406	1.31311	-3.4453	0.00057042	0.00396693
RP11-491F9.2	2.37866	-4.52377	1.3639	-3.3168	0.000910556	0.00547181
RP11-133K1.6	2.71483	-4.52279	1.39749	-3.23636	0.00121065	0.00673387
RP11-885L14.1	2.37492	-4.52255	1.14431	-3.9522	7.74357e-05	0.00102792
CHRNG	2.50896	-4.52096	1.13918	-3.96861	7.22928e-05	0.000981585
RSU1P2	2.02653	-4.52069	1.4338	-3.15295	0.00161629	0.00825052
DPY19L2P1	3.44249	-4.52049	1.05077	-4.30208	1.69202e-05	0.000373194
RP11-534P6.1	2.11981	-4.52041	1.20093	-3.76409	0.000167154	0.00170442
WFIKKN2	2.13368	-4.51986	1.22862	-3.6788	0.00023433	0.00215075
CTB-32O4.3	1.86734	-4.51934	1.3248	-3.41134	0.00064645	0.00432773
GFY	1.872	-4.51905	1.30189	-3.47116	0.000518225	0.00370403
LINC00304	2.27899	-4.51833	1.01398	-4.45603	8.3493e-06	0.000230192
BHLHB9P1	2.84024	-4.51808	1.02406	-4.41194	1.02448e-05	0.000263314
MIR4500HG	1.86694	-4.51708	1.22159	-3.69769	0.000217566	0.0020487
ITIH6	2.55789	-4.51599	1.1955	-3.7775	0.000158411	0.0016463
RP11-353N14.5	2.07685	-4.51546	1.23151	-3.66661	0.000245784	0.00221615
SP3P	2.13017	-4.5134	1.14236	-3.95096	7.78391e-05	0.00102994
RFX4	2.41894	-4.51323	1.37663	-3.27847	0.0010437	0.00605454
RP11-572M11.1	2.35513	-4.51306	1.11433	-4.05002	5.12139e-05	0.000784852
NR1I2	2.14584	-4.51233	1.06919	-4.22033	2.43942e-05	0.000476469
FAM19A1	1.87121	-4.51184	1.39694	-3.22979	0.00123882	0.00683221
RSPH6A	2.00722	-4.51168	1.33087	-3.39003	0.000698846	0.00455747
DNAJB8	3.39628	-4.51142	1.32812	-3.39684	0.000681683	0.00448609
ATP6V0E2-AS1	2.45856	-4.51064	1.11645	-4.04015	5.3417e-05	0.0008063
CTD-2626G11.2	7.39359	-4.50986	0.77601	-5.8116	6.18773e-09	1.62771e-06
PDLIM1P1	2.03389	-4.5097	1.25349	-3.59772	0.000321019	0.00267497
RP11-301G19.1	2.10097	-4.50851	1.18011	-3.82042	0.000133223	0.00146132
GRHL3	2.75729	-4.50826	1.17207	-3.8464	0.000119867	0.00136401
LHFPL4	5.05862	-4.50778	1.02387	-4.40271	1.06905e-05	0.000271025
RP11-644A7.2	2.06013	-4.50678	1.24664	-3.61515	0.000300171	0.00255622
VWA5B2	2.28652	-4.50616	1.06781	-4.21999	2.44315e-05	0.000476871
INHBA-AS1	2.23394	-4.50477	1.10644	-4.07139	4.67328e-05	0.000735843
RP11-278H7.5	2.3878	-4.50473	1.44385	-3.11995	0.0018088	0.00895439
SATB2-AS1	2.3135	-4.50397	1.23308	-3.6526	0.000259599	0.00230305
LRFN2	2.77108	-4.50375	1.3067	-3.44666	0.000567563	0.0039557
RP4-671O14.7	14.6702	-4.5036	0.719246	-6.26156	3.81154e-10	2.03229e-07
RP11-380J14.1	4.00552	-4.50327	1.22001	-3.69119	0.000223211	0.00208813
STMN4	1.79416	-4.50262	1.31641	-3.42037	0.000625365	0.00423302
POU5F1B	3.2422	-4.50215	0.974955	-4.6178	3.87835e-06	0.00013463
CTB-49A3.5	2.13247	-4.50199	1.32163	-3.40639	0.000658272	0.00438231
RP11-460G11.2	1.85581	-4.49974	1.34272	-3.35121	0.000804602	0.00499791
RP5-865N13.1	1.64553	-4.49959	1.26144	-3.56702	0.000361066	0.00290077
HRK	3.93192	-4.49911	1.01749	-4.42177	9.78947e-06	0.000254713
KCNIP4-IT1	2.11539	-4.499	1.26244	-3.56372	0.000365632	0.00292843
C3orf67	6.78479	-4.49899	0.861419	-5.22276	1.76274e-07	1.67917e-05
RGSL1	6.56861	-4.49886	1.44119	-3.12164	0.00179846	0.00891241
CUX2	2.89241	-4.49737	1.21221	-3.71005	0.000207219	0.0019767
C2orf72	3.14446	-4.49728	0.871596	-5.15982	2.47186e-07	2.10939e-05
SALRNA1	1.62696	-4.49645	1.3814	-3.255	0.00113393	0.00642933
RP11-489P6.2	1.65575	-4.49469	1.425	-3.15417	0.00160953	0.00822725
CTD-2090I13.1	1.65372	-4.49406	1.38581	-3.24292	0.00118311	0.00662301
BEND3P2	1.84595	-4.49359	1.26275	-3.55858	0.000372861	0.00297304
SLC22A25	1.91231	-4.49352	1.44361	-3.11268	0.00185394	0.00910835
ATCAY	2.25221	-4.49268	0.968563	-4.6385	3.50942e-06	0.000125782
CLDN19	2.59666	-4.49231	0.94721	-4.74268	2.10912e-06	8.81559e-05
PAQR9	2.08783	-4.49197	1.43322	-3.13419	0.00172329	0.00863994
UGT3A2	1.66494	-4.49092	1.29887	-3.45756	0.000545097	0.00384207
CTA-212A2.2	2.64449	-4.49054	1.45331	-3.08987	0.00200243	0.00961503
LINC01539	1.84543	-4.48999	1.44451	-3.10831	0.00188163	0.00918642
LINC01095	2.0079	-4.48859	1.37238	-3.27065	0.00107299	0.00617168
OR6N1	1.82403	-4.48742	1.29842	-3.45605	0.000548154	0.00385888
FOXL2NB	2.38441	-4.48578	1.37979	-3.25107	0.00114972	0.00649575
PRDM9	2.32217	-4.48496	1.44743	-3.09857	0.00194459	0.00941368
PES1P1	1.98461	-4.48402	1.15953	-3.8671	0.000110138	0.00128564
CTC-231O11.1	2.20349	-4.48328	1.10558	-4.05514	5.01044e-05	0.00077322
RP11-466L17.1	2.59716	-4.48272	1.3862	-3.23381	0.0012215	0.00677188
SIX6	1.65746	-4.48204	1.40457	-3.19104	0.00141764	0.00753437
RP11-379P15.1	2.45593	-4.48155	1.28644	-3.48367	0.000494585	0.00359104
LINC00473	2.84032	-4.48036	1.00952	-4.43812	9.07483e-06	0.000243014
ASB4	1.91004	-4.47876	1.17564	-3.80964	0.000139169	0.00150752
LINC01152	2.21554	-4.47876	1.20816	-3.70709	0.000209654	0.00199053
RP11-506H20.2	2.51835	-4.4785	0.945852	-4.73489	2.19176e-06	9.03009e-05
AC092933.4	1.62197	-4.47705	1.39802	-3.20243	0.00136275	0.00732
LL22NC03-22D1.1	20.2157	-4.47696	1.02294	-4.37657	1.20559e-05	0.000294195
SLC30A3	1.8151	-4.47688	1.31455	-3.40563	0.000660126	0.00438656
GPR61	4.01096	-4.47655	1.11356	-4.02003	5.81918e-05	0.000851293
RASL10B	2.76818	-4.47642	0.925466	-4.83693	1.31858e-06	6.44358e-05
SLC5A7	2.65041	-4.47511	1.09007	-4.10536	4.03689e-05	0.000668301
LINC00890	2.06592	-4.47508	1.1792	-3.79501	0.00014764	0.0015673
SLC38A3	2.44016	-4.47388	1.39274	-3.21228	0.00131685	0.00712944
AC068831.10	3.42591	-4.47374	1.31582	-3.39996	0.000673961	0.00444729
TEX35	1.84084	-4.47367	1.41202	-3.16828	0.00153342	0.00794861
LINC00599	2.94019	-4.47365	1.13773	-3.93209	8.42091e-05	0.0010803
GPR1-AS	2.28117	-4.47341	1.2735	-3.51268	0.000443613	0.00332795
SOX9-AS1	4.24383	-4.47327	0.996321	-4.48979	7.12949e-06	0.00020645
KIAA1549L	9.01497	-4.47242	0.837866	-5.33787	9.40464e-08	1.16232e-05
RP11-210H10__A.1	1.71673	-4.46969	1.23714	-3.61292	0.000302771	0.00256759
ACTL7B	2.38093	-4.46968	1.16867	-3.8246	0.000130984	0.00144673
MDS2	1.60439	-4.46957	1.13594	-3.93468	8.33075e-05	0.00107351
TP53AIP1	2.58667	-4.46873	1.09138	-4.09457	4.22946e-05	0.000687094
RP11-64K7.1	1.88043	-4.4679	1.21038	-3.69132	0.000223093	0.00208771
ADRA2B	2.87749	-4.46665	1.39308	-3.20631	0.00134447	0.00724218
SORCS3	2.56319	-4.46646	1.16178	-3.8445	0.0001208	0.00136905
HSPA8P11	2.03414	-4.46551	1.27496	-3.50247	0.000460968	0.00342045
RP11-133L19.3	2.10121	-4.46483	1.2047	-3.70616	0.000210423	0.00199652
SLCO1A2	4.48874	-4.46449	0.985587	-4.52978	5.90454e-06	0.000183623
PDE6A	3.02985	-4.46437	1.06331	-4.19854	2.68641e-05	0.00051082
AC007682.1	1.67675	-4.46249	1.30696	-3.41442	0.000639184	0.00429614
FAM169B	2.62884	-4.46247	1.05136	-4.24447	2.19112e-05	0.000440574
GOLGA2P11	3.25134	-4.46162	1.08161	-4.12498	3.70767e-05	0.000630172
KRTAP16-1	2.20458	-4.46128	1.37372	-3.24759	0.00116385	0.00653952
SAMD7	2.09879	-4.46051	1.3348	-3.3417	0.000832664	0.00512999
AC079466.1	2.57759	-4.45967	1.27977	-3.48475	0.000492599	0.0035803
CA10	1.95591	-4.45931	1.37081	-3.25304	0.00114178	0.00645923
LINC00907	5.75846	-4.4574	1.04146	-4.27994	1.86946e-05	0.000396766
ADCY2	14.0642	-4.45727	0.739949	-6.02376	1.70415e-09	5.88712e-07
NEPNP	1.94113	-4.4571	1.24276	-3.58646	0.0003352	0.00275156
ZNF402P	1.60913	-4.45621	1.39163	-3.20215	0.00136404	0.00732558
RP11-323P17.2	2.60437	-4.45589	1.03727	-4.29577	1.74089e-05	0.000380172
LINC00501	2.00513	-4.45478	1.23807	-3.59817	0.000320459	0.00267331
TMEM155	2.07231	-4.45406	1.24648	-3.5733	0.000352509	0.0028528
IGSF11	1.65088	-4.45376	1.04357	-4.26781	1.97402e-05	0.000412544
CLEC2L	1.93226	-4.45374	1.35581	-3.28493	0.00102007	0.00595207
C16orf82	1.61215	-4.45325	1.37854	-3.23041	0.00123614	0.0068233
NPHP3-AS1	2.6455	-4.45267	1.13049	-3.93872	8.19186e-05	0.00106476
PTPRD-AS2	2.53958	-4.45264	1.20901	-3.68289	0.000230609	0.00212929
AC104623.1	2.9012	-4.4511	1.13621	-3.9175	8.94706e-05	0.0011232
MCF2L2	16.7459	-4.45	0.686475	-6.48239	9.02835e-11	6.16357e-08
HOXB13	4.15522	-4.4488	1.24161	-3.5831	0.000339541	0.00277686
RP11-572H4.1	2.27501	-4.44832	1.34822	-3.2994	0.000968932	0.00572357
MDGA2	2.58298	-4.44739	1.28261	-3.46745	0.000525429	0.00374487
AP000479.1	1.77336	-4.44669	1.41527	-3.14194	0.0016783	0.00847965
RP11-1C8.5	2.07025	-4.44639	1.24589	-3.56885	0.000358553	0.00288868
CNTNAP4	1.95466	-4.44572	1.11553	-3.9853	6.73945e-05	0.000943555
CTD-2651B20.4	2.22063	-4.44413	1.35254	-3.28577	0.00101705	0.00593807
DAO	1.99771	-4.44408	1.31386	-3.38246	0.000718407	0.00463323
OSTM1-AS1	2.56073	-4.44376	1.38021	-3.21962	0.00128359	0.00701438
MYOM3	7.91157	-4.44146	0.890606	-4.98701	6.13214e-07	3.92471e-05
RPL4P1	1.93906	-4.44139	1.37903	-3.22067	0.00127892	0.00699764
RP11-16E18.3	2.02077	-4.43925	1.34029	-3.31215	0.000925809	0.00553267
RP11-452H21.4	1.58518	-4.43883	1.16044	-3.82513	0.000130706	0.00144477
XKR4	11.768	-4.43883	0.849458	-5.22548	1.73705e-07	1.66939e-05
ZG16B	2.37416	-4.43861	1.12179	-3.95673	7.59819e-05	0.00101516
TLR12P	1.58469	-4.4372	1.41122	-3.14424	0.00166522	0.00843582
AC002480.2	2.60155	-4.43676	1.12371	-3.9483	7.87076e-05	0.00103712
SLC7A4	1.58346	-4.43638	1.31134	-3.38308	0.000716783	0.00463092
FSD2	2.54331	-4.43602	0.937329	-4.73262	2.21635e-06	9.1045e-05
RP11-445O3.3	4.01832	-4.4357	1.26279	-3.51262	0.000443718	0.00332795
RP1-65J11.5	1.99642	-4.4356	1.11732	-3.96984	7.19207e-05	0.000977801
HNRNPA1P2	1.62403	-4.43552	1.20406	-3.68379	0.000229787	0.00212401
RP11-982M15.8	3.30584	-4.43551	1.19176	-3.72181	0.0001978	0.00191025
GALNT9	3.60036	-4.43455	1.20038	-3.69429	0.000220504	0.00207024
PPP1R17	1.91522	-4.43355	1.1101	-3.99382	6.50179e-05	0.000921209
SNX19P3	1.77173	-4.43352	1.42725	-3.10633	0.00189422	0.00923692
HSD17B2	7.48405	-4.43323	0.899552	-4.92826	8.29644e-07	4.8647e-05
OR2L8	1.55146	-4.43076	1.38318	-3.20332	0.00135853	0.00730555
LINC01289	2.2339	-4.43075	1.11646	-3.96858	7.23017e-05	0.000981585
RP11-320N21.1	2.53385	-4.42977	1.11648	-3.96761	7.25967e-05	0.000983727
KRT1	2.93893	-4.42956	0.985314	-4.49558	6.93789e-06	0.000202783
ALK	2.1715	-4.42843	0.975632	-4.53903	5.65123e-06	0.000178259
VAX1	2.83509	-4.42784	1.22601	-3.61157	0.000304348	0.00257619
AC090945.1	2.81278	-4.42701	1.23979	-3.57076	0.00035594	0.00287409
OR5W2	1.73491	-4.42682	1.3972	-3.16834	0.00153313	0.00794861
CDH4	3.88532	-4.42677	0.833463	-5.3113	1.08848e-07	1.26356e-05
ADAM20P3	1.76932	-4.42581	1.22858	-3.60237	0.000315327	0.00263751
HK2P1	3.43507	-4.42538	1.162	-3.80842	0.000139858	0.00151212
PRSS27	3.59209	-4.42417	0.815578	-5.42458	5.80915e-08	8.90727e-06
AIRE	1.77043	-4.42204	1.3177	-3.35589	0.000791096	0.00494616
KLF8P1	1.73899	-4.42061	1.39019	-3.17986	0.00147349	0.0077314
RP11-718B12.1	2.20761	-4.42058	1.43349	-3.0838	0.00204377	0.00975547
CSPG4P13	2.21015	-4.41896	1.07451	-4.11253	3.91353e-05	0.000655016
UBAC2-AS1	1.85742	-4.41878	1.12842	-3.9159	9.00691e-05	0.00112734
GAD1	5.98612	-4.41847	0.878478	-5.02969	4.91282e-07	3.41079e-05
LINC00652	2.63961	-4.41686	1.18384	-3.73096	0.00019075	0.00186541
CRYGN	2.13361	-4.41563	1.13402	-3.89379	9.86902e-05	0.00119853
RP11-546B8.6	1.54277	-4.41553	1.29473	-3.41039	0.000648692	0.00434071
LINC00615	1.7882	-4.41539	1.24452	-3.54788	0.000388349	0.00305568
RBFOX3	7.41353	-4.41456	0.83191	-5.30654	1.11726e-07	1.27124e-05
DCSTAMP	3.85159	-4.41437	0.763514	-5.78166	7.39688e-09	1.8918e-06
OR11M1P	1.55971	-4.41406	1.25194	-3.52577	0.00042226	0.00322779
COL22A1	2.99523	-4.41403	0.97263	-4.53824	5.67249e-06	0.000178512
GPR139	2.21264	-4.41401	1.32935	-3.32042	0.000898836	0.0054244
RP11-129H15.4	1.97729	-4.4134	1.43086	-3.08444	0.00203933	0.00974223
LINC01204	2.58146	-4.41339	1.15176	-3.83187	0.000127175	0.00141667
RP11-434E6.2	2.09403	-4.41306	1.12543	-3.92124	8.80953e-05	0.00111031
CTD-2574D22.2	2.72584	-4.41305	0.954897	-4.6215	3.80984e-06	0.000132733
KLHL34	1.62174	-4.41297	1.31457	-3.35697	0.000788022	0.00493124
OR8G5	1.54331	-4.41274	1.41185	-3.1255	0.00177505	0.00883612
USP26	1.96585	-4.41229	1.23917	-3.56067	0.000369903	0.00295553
LINC00506	3.89592	-4.41059	0.879582	-5.01441	5.31961e-07	3.55546e-05
RP11-420J11.1	2.09161	-4.41052	1.08674	-4.05848	4.93928e-05	0.000764296
CCDC144NL	2.3862	-4.40999	1.1414	-3.86366	0.0001117	0.00129719
MYH13	3.35996	-4.40867	1.27609	-3.45483	0.00055065	0.0038698
CDH15	2.5574	-4.40849	1.03682	-4.25193	2.11938e-05	0.000430071
LINC01247	1.5369	-4.40847	1.29028	-3.41667	0.000633917	0.00427403
LINC00668	1.75366	-4.40845	1.28666	-3.42627	0.000611923	0.00417059
GRK1	2.79649	-4.40829	1.082	-4.07422	4.61691e-05	0.000731384
CACNG8	9.31091	-4.40815	0.845297	-5.21491	1.83902e-07	1.71202e-05
GPR26	4.39222	-4.40765	0.967319	-4.55656	5.19981e-06	0.000165754
MCHR1	2.76928	-4.40755	1.08094	-4.07752	4.55191e-05	0.000722285
LINC00658	1.53748	-4.40587	1.39741	-3.15288	0.00161666	0.00825052
SLITRK1	2.20554	-4.40472	1.30831	-3.36672	0.000760668	0.00481577
MKRN3	3.90369	-4.40465	0.992913	-4.43609	9.16071e-06	0.00024367
RP3-326L13.2	1.56812	-4.40348	1.38155	-3.18736	0.00143579	0.00759983
RP11-115D19.1	2.69157	-4.40227	0.88681	-4.96416	6.89982e-07	4.21831e-05
EEF1GP8	1.97407	-4.40182	1.19477	-3.68425	0.000229375	0.00212226
CALY	1.97406	-4.40143	1.18513	-3.71388	0.000204109	0.00195799
SSTR3	2.82949	-4.40125	0.969174	-4.54124	5.59255e-06	0.000176603
RP11-409C19.2	2.43493	-4.40052	1.20124	-3.66331	0.000248974	0.00223622
RP11-532N4.2	3.2479	-4.40017	1.05374	-4.17578	2.96968e-05	0.000547003
WNT9B	2.43677	-4.40008	1.17578	-3.74225	0.000182377	0.00181269
GOLGA7B	6.3819	-4.39993	0.780956	-5.63403	1.76047e-08	3.71161e-06
LINC01322	1.71989	-4.3989	1.39326	-3.15726	0.00159258	0.00816448
RP11-400N9.1	2.25413	-4.39851	1.11595	-3.94148	8.09796e-05	0.00105794
UNC13C	4.65192	-4.39799	0.978348	-4.49532	6.94647e-06	0.000202827
AICDA	2.12929	-4.39797	1.15371	-3.81202	0.000137837	0.00149427
RP13-88F20.1	2.5161	-4.39753	1.36662	-3.21781	0.00129174	0.00704682
TMEM200C	4.4193	-4.39657	0.856406	-5.13375	2.84021e-07	2.31356e-05
CSMD3	5.46373	-4.39603	0.870067	-5.05252	4.36014e-07	3.11766e-05
RP3-325F22.5	1.86758	-4.39569	1.15308	-3.81214	0.00013777	0.00149427
PRAME	1.85725	-4.39475	1.32724	-3.31118	0.00092902	0.00554607
FLJ22763	1.55419	-4.39467	1.41209	-3.11218	0.00185708	0.00911628
EMX1	2.48089	-4.3944	1.05005	-4.18494	2.85241e-05	0.000533163
TPPP2	1.72934	-4.39435	1.14652	-3.83277	0.00012671	0.00141313
AL022344.2	2.03251	-4.39418	1.2825	-3.42628	0.000611915	0.00417059
SLITRK5	8.2743	-4.39384	0.836237	-5.2543	1.48591e-07	1.53054e-05
RP11-1018N14.2	3.58282	-4.39358	1.22786	-3.57824	0.000345916	0.00281136
ASTN1	6.85948	-4.39292	1.09065	-4.0278	5.63015e-05	0.000833018
RP11-66N24.7	5.00909	-4.39125	0.870182	-5.04635	4.50321e-07	3.18816e-05
AC097374.2	2.18833	-4.39048	1.10977	-3.95619	7.61544e-05	0.00101609
RP11-15H7.2	1.84674	-4.38936	1.25922	-3.48577	0.000490724	0.0035712
OR5BE1P	2.06799	-4.38823	1.23565	-3.55135	0.000383262	0.00302902
LEF1-AS1	2.39828	-4.38809	1.03025	-4.25926	2.05107e-05	0.000421578
RP11-1074O12.1	2.1495	-4.38754	1.10698	-3.96352	7.38516e-05	0.000996492
ABCC12	2.80282	-4.38753	1.04113	-4.21419	2.50675e-05	0.000484667
COL9A1	1.9326	-4.38679	1.26998	-3.45422	0.000551897	0.00387477
PWAR1	1.90582	-4.38677	1.26941	-3.45576	0.000548747	0.00386073
PACSIN1	3.01394	-4.38607	0.872998	-5.02415	5.05676e-07	3.45761e-05
SRRM4	7.71702	-4.38481	1.09793	-3.99371	6.50482e-05	0.000921209
LINC00559	2.39286	-4.38363	1.36326	-3.21556	0.00130191	0.00707683
XXbac-B476C20.13	2.39726	-4.38193	1.08966	-4.02138	5.78588e-05	0.000847285
BLACE	1.70321	-4.38099	1.38642	-3.15993	0.00157805	0.00811611
HS3ST4	2.35887	-4.38079	1.28127	-3.41909	0.000628315	0.00424898
SOX1	2.05638	-4.38001	1.16125	-3.7718	0.000162072	0.00166846
ZMAT4	1.37784	-4.37972	1.24467	-3.51879	0.000433524	0.00327665
ATP2B2	5.75001	-4.37944	1.26754	-3.45507	0.000550151	0.00386819
ZNF488	2.17521	-4.37938	1.13361	-3.86321	0.000111906	0.00129801
KCNH7	3.73007	-4.3783	1.02841	-4.25733	2.06885e-05	0.000423455
FAM83C	1.41093	-4.37813	1.19342	-3.66856	0.000243919	0.00220558
AQP6	3.54407	-4.376	1.00443	-4.35671	1.32033e-05	0.000313132
TLK1P1	2.87584	-4.37509	1.11656	-3.91837	8.91493e-05	0.00112015
SPATA31D2P	2.15683	-4.3747	1.25117	-3.49649	0.000471424	0.00348083
IL21-AS1	1.48483	-4.37429	1.28878	-3.39413	0.000688481	0.00451632
C12orf50	2.13296	-4.37217	1.20389	-3.63171	0.000281545	0.00244111
VWA7	2.44251	-4.37144	0.781301	-5.59507	2.20527e-08	4.42179e-06
BCO1	2.53186	-4.37107	1.08313	-4.03558	5.44686e-05	0.00081555
SLC12A1	5.77399	-4.37046	1.06656	-4.09771	4.17265e-05	0.000682112
RP11-299H22.6	2.2289	-4.36964	1.36531	-3.20048	0.00137198	0.00735365
CALHM1	2.50403	-4.36824	1.1015	-3.96573	7.31716e-05	0.000989179
LINC01586	1.89764	-4.36741	1.23594	-3.53367	0.000409836	0.00315978
HSF5	2.81335	-4.3674	0.95676	-4.56478	5.00017e-06	0.000161635
LINC00940	2.91939	-4.36723	1.39398	-3.13292	0.00173074	0.00866367
RP1-79C4.1	1.4869	-4.36587	1.38086	-3.1617	0.00156849	0.00808293
KLF17	2.92902	-4.36476	0.935515	-4.66562	3.07685e-06	0.000114873
TFAP2B	3.51761	-4.36434	1.15661	-3.7734	0.00016104	0.00166135
DACH2	2.04626	-4.36262	1.38809	-3.1429	0.00167286	0.00845958
GPR151	1.49953	-4.36246	1.27801	-3.41347	0.000641417	0.00430539
ABCA17P	3.86509	-4.36233	0.826817	-5.27606	1.31994e-07	1.40172e-05
RP11-630D6.5	1.93453	-4.3619	1.35618	-3.21632	0.00129845	0.00707092
EIF4A1P1	1.41699	-4.36187	1.41249	-3.08807	0.00201462	0.00965779
LINC00675	2.0929	-4.3614	1.35055	-3.22934	0.00124075	0.00683707
BRINP2	2.10803	-4.36107	1.34342	-3.24626	0.00116932	0.00656382
DKFZP434A062	3.84944	-4.36061	1.26698	-3.44174	0.000577976	0.00400684
RP11-193J6.1	2.83757	-4.36051	0.8066	-5.40604	6.44344e-08	9.52335e-06
SHISA7	2.90309	-4.3603	1.30752	-3.33478	0.000853665	0.00521678
ERVV-1	2.14176	-4.35991	1.14299	-3.81449	0.000136467	0.0014861
RP4-781K5.6	2.91306	-4.35972	1.15968	-3.75941	0.000170312	0.00172598
UNC5D	6.70868	-4.35972	1.07945	-4.03884	5.37165e-05	0.000808192
RP11-538C21.2	1.75158	-4.35933	1.23962	-3.51666	0.00043701	0.00328983
RP11-491F9.8	1.87952	-4.35687	1.30531	-3.3378	0.000844447	0.00518364
RP11-348J24.2	1.81067	-4.35623	1.16412	-3.74207	0.000182508	0.00181272
RP11-355N15.1	2.11959	-4.35566	1.15367	-3.77547	0.000159705	0.00165374
RP11-488I20.9	1.68051	-4.35481	1.39685	-3.11759	0.00182339	0.00900778
SH2D4B	3.76031	-4.35214	0.99287	-4.38339	1.16845e-05	0.000287333
GAPDHP46	1.62656	-4.34927	1.32981	-3.27058	0.00107326	0.00617198
RPL7P10	2.17713	-4.34894	1.13606	-3.82811	0.000129132	0.00143345
OR2M5	1.64057	-4.34787	1.38492	-3.13944	0.00169271	0.00853772
G6PC	4.08984	-4.34753	1.28814	-3.37504	0.000738061	0.00471879
TDRD12	2.43343	-4.34608	1.05386	-4.12395	3.72433e-05	0.000631084
RP11-367J11.3	2.39312	-4.34575	1.14188	-3.80578	0.000141355	0.00152055
DRD5	2.14411	-4.34482	1.26979	-3.42169	0.000622328	0.00421901
TSEN2P1	2.39032	-4.34405	1.26988	-3.42085	0.000624268	0.00422859
IL17REL	1.68032	-4.34382	1.15018	-3.77664	0.000158956	0.00164746
AC009166.7	2.08819	-4.34362	1.15092	-3.77404	0.000160627	0.0016597
TAS2R38	1.46738	-4.34331	1.3915	-3.12131	0.00180045	0.00892075
THRAP3P1	4.74857	-4.34285	1.02574	-4.23388	2.29689e-05	0.000455769
LINC01104	1.70268	-4.34192	1.32652	-3.27316	0.00106354	0.00613578
NXPE1	3.19337	-4.33883	1.02115	-4.24895	2.14771e-05	0.000434282
KCNK9	1.71563	-4.33811	1.23196	-3.5213	0.000429437	0.00326265
STXBP5L	2.76156	-4.33781	1.10286	-3.93324	8.38089e-05	0.00107712
IQCB2P	2.72429	-4.33781	1.23151	-3.52234	0.000427755	0.00325575
LINC00483	2.34941	-4.3375	1.26266	-3.4352	0.000592112	0.00407626
RP5-1063M23.1	1.4744	-4.33746	1.36797	-3.17073	0.00152055	0.00790118
AC011525.2	2.39705	-4.336	1.3922	-3.1145	0.00184257	0.00907353
GPR115	1.58315	-4.33537	1.34117	-3.23252	0.00122705	0.00679391
TOX4P1	2.00797	-4.33507	1.26398	-3.4297	0.000604259	0.00413408
CTD-2555A7.2	1.43284	-4.33398	1.29755	-3.34013	0.000837379	0.00515018
PAH	2.63931	-4.33315	1.1224	-3.8606	0.00011311	0.0013088
LINC01119	4.30007	-4.33248	0.99552	-4.35198	1.34915e-05	0.000317604
MSANTD1	3.79504	-4.33234	0.835139	-5.18757	2.13058e-07	1.90372e-05
RP11-266L9.1	3.71729	-4.33033	1.10042	-3.93514	8.31465e-05	0.00107342
LINC00208	1.85552	-4.32987	1.22266	-3.54136	0.000398073	0.00310331
LRTM1	1.72442	-4.32984	1.33642	-3.23989	0.00119577	0.00667047
IYD	5.74363	-4.32946	0.744589	-5.81456	6.07926e-09	1.61399e-06
ST13P10	2.72207	-4.32889	1.09699	-3.94617	7.94109e-05	0.00104351
LINC01159	2.66099	-4.32848	1.28827	-3.35991	0.00077968	0.00489574
POU2F3	6.76235	-4.32835	0.712036	-6.07884	1.21059e-09	4.56726e-07
CTBP2P7	1.89586	-4.32729	1.18219	-3.6604	0.000251818	0.00225425
ENTHD1	1.44519	-4.32591	1.35334	-3.19647	0.00139122	0.00743529
IGF2-AS	1.62073	-4.32544	1.36688	-3.16447	0.00155367	0.00802962
DIRAS2	2.2698	-4.32344	1.26725	-3.41167	0.000645672	0.00432353
RP4-718D20.3	1.60685	-4.32312	1.12911	-3.82878	0.000128779	0.00143063
C20orf202	1.97992	-4.323	1.10066	-3.92764	8.57834e-05	0.0010927
CTD-2517O10.6	2.09809	-4.32265	1.09111	-3.96168	7.44227e-05	0.0010009
GCK	3.02766	-4.32234	1.19655	-3.61233	0.00030346	0.00256999
DLX3	1.98406	-4.3221	1.0402	-4.15508	3.25169e-05	0.000578757
FRMPD3	4.63705	-4.3215	0.759898	-5.68696	1.29324e-08	2.9904e-06
AC093390.1	3.25437	-4.32083	1.09337	-3.95183	7.75571e-05	0.00102811
RP11-103J17.2	1.49881	-4.32056	1.27725	-3.38272	0.000717727	0.00463136
CTD-2170G1.2	1.63775	-4.32025	1.31108	-3.29518	0.000983576	0.00578979
IDO2	2.8173	-4.31949	0.979822	-4.40844	1.04118e-05	0.00026586
RP11-234B24.5	1.59762	-4.319	1.30454	-3.31075	0.000930469	0.0055501
TUNAR	3.46171	-4.31751	1.15594	-3.73506	0.000187672	0.00184479
NRSN1	2.1656	-4.31606	1.13081	-3.81679	0.000135202	0.00147569
LHX9	5.70888	-4.31598	0.959501	-4.49815	6.85485e-06	0.000201307
BSND	2.11079	-4.31492	1.17041	-3.68667	0.000227207	0.00211173
LINC01471	1.64957	-4.3149	1.32144	-3.26529	0.00109351	0.0062583
PLA2G4E	4.08089	-4.31488	0.817545	-5.27786	1.30704e-07	1.39318e-05
TACR3	2.34439	-4.31451	1.39932	-3.08329	0.00204725	0.00976717
EDN3	2.83915	-4.31296	1.31578	-3.27787	0.00104593	0.00605998
CCL3L3	1.69348	-4.31165	1.15119	-3.74537	0.00018013	0.00179845
MYLK2	1.44437	-4.31128	1.38427	-3.11448	0.00184268	0.00907353
FBXO15	3.31699	-4.31112	0.828492	-5.20357	1.95492e-07	1.79658e-05
ROCK1P1	7.47932	-4.31084	0.900542	-4.78693	1.69349e-06	7.66343e-05
AHRR	7.12937	-4.30983	0.823822	-5.2315	1.68137e-07	1.6398e-05
RP11-594N15.3	3.63592	-4.30957	0.985081	-4.37484	1.21522e-05	0.000295774
RP11-430H10.2	2.40192	-4.30941	1.15667	-3.7257	0.000194771	0.00189311
NAMA	2.69785	-4.30858	1.24266	-3.46721	0.000525884	0.00374625
TF	8.4433	-4.30823	0.918537	-4.69032	2.72782e-06	0.000106126
AC004158.3	2.26646	-4.30779	1.18996	-3.6201	0.00029449	0.00252132
RP11-166B2.7	2.10302	-4.30667	1.23275	-3.49353	0.000476676	0.00350545
RP11-727A23.10	2.55998	-4.30665	1.11083	-3.87697	0.000105767	0.00125524
RP11-725G5.2	1.45669	-4.3053	1.29791	-3.31709	0.000909592	0.00546995
RAX	1.47739	-4.30524	1.19709	-3.59643	0.00032262	0.00268208
OPN5	3.3994	-4.30515	1.31054	-3.28501	0.00101977	0.00595207
AC010127.3	2.78744	-4.30496	0.896982	-4.79938	1.59161e-06	7.31349e-05
DPF1	2.52854	-4.30412	0.959908	-4.48389	7.32953e-06	0.000210159
DMP1	3.02085	-4.30396	1.13838	-3.78079	0.000156331	0.0016294
RP11-445N18.7	2.04861	-4.30384	1.18573	-3.62971	0.000283742	0.00245496
CTAGE1	2.11877	-4.3035	1.21056	-3.55497	0.000378029	0.0029984
RP11-165H4.2	1.51925	-4.30142	1.09846	-3.91586	9.00833e-05	0.00112734
RP11-739B23.1	1.74209	-4.30082	1.33874	-3.2126	0.00131541	0.00712713
SLCO5A1	4.89894	-4.29963	0.700134	-6.14116	8.19222e-10	3.45434e-07
RP11-307A17.2	1.67823	-4.29934	1.22365	-3.51353	0.000442191	0.00331996
C1orf143	1.64074	-4.29845	1.3185	-3.2601	0.00111374	0.00633926
NKX1-2	1.61962	-4.2979	1.30729	-3.28764	0.00101029	0.00590946
PRPF38AP1	1.84581	-4.2962	1.27942	-3.35794	0.00078526	0.00491825
CTB-127C13.1	3.46103	-4.2957	1.07929	-3.98013	6.88776e-05	0.000954923
LINC00691	2.74842	-4.29539	1.14094	-3.76478	0.000166698	0.0017034
AC007126.1	2.62325	-4.2952	1.10732	-3.87892	0.000104919	0.00124983
DPP3P1	2.17365	-4.29512	1.33906	-3.20756	0.00133868	0.00721637
ZNF385C	3.26105	-4.29491	0.884111	-4.85788	1.18648e-06	5.97521e-05
TNNI1	4.19255	-4.2949	1.04288	-4.11831	3.81667e-05	0.000642603
FOXN4	1.27688	-4.2928	1.2234	-3.5089	0.000449961	0.00336254
KLK15	1.42557	-4.29279	1.38939	-3.08969	0.00200367	0.00961686
CTD-2591A1.1	2.3962	-4.2908	1.08781	-3.94443	7.99915e-05	0.00104826
MTTP	1.45385	-4.29014	1.3857	-3.09601	0.00196142	0.00947434
LINC01018	2.43347	-4.28858	1.04597	-4.1001	4.1298e-05	0.00067665
RP11-100K18.1	2.57689	-4.28851	1.23291	-3.47836	0.000504484	0.00363768
NPAP1	2.60284	-4.28727	1.22167	-3.50934	0.000449217	0.00335948
LCT	4.34665	-4.28677	1.27362	-3.36583	0.000763147	0.00482401
CTC-308K20.1	3.15009	-4.28549	1.0237	-4.18627	2.83577e-05	0.000532041
NALCN-AS1	2.60606	-4.28481	1.16309	-3.684	0.000229603	0.00212368
CACNA2D3-AS1	2.08426	-4.28294	1.21632	-3.52122	0.000429564	0.00326276
NPFFR1	5.4782	-4.28285	0.824542	-5.19421	2.05586e-07	1.87732e-05
FAM26D	1.39015	-4.28261	1.35121	-3.16946	0.00152723	0.00792586
GALNTL6	3.61423	-4.28142	1.09613	-3.90595	9.38552e-05	0.00116121
PTH2R	1.94244	-4.28125	1.29421	-3.30801	0.000939602	0.00558714
RND2	4.41915	-4.28122	0.797643	-5.36735	7.9904e-08	1.05096e-05
RP11-669C19.1	3.00522	-4.28031	0.853691	-5.01388	5.33428e-07	3.55697e-05
ISPD-AS1	2.8627	-4.2803	1.02599	-4.17188	3.021e-05	0.000551133
RP5-968D22.1	1.79305	-4.2788	1.23403	-3.46735	0.000525618	0.00374529
PTCHD2	1.74075	-4.2786	1.32621	-3.22619	0.00125448	0.00689473
ST8SIA5	10.533	-4.27827	0.916427	-4.66842	3.03518e-06	0.00011423
RP11-114H24.2	1.30895	-4.27786	1.30052	-3.28935	0.0010042	0.00588569
C15orf43	1.69118	-4.27684	1.23742	-3.45626	0.000547717	0.00385707
MOV10L1	3.45345	-4.2768	0.897178	-4.76695	1.87039e-06	8.1134e-05
TMPRSS11B	1.66081	-4.27639	1.31424	-3.25389	0.00113837	0.00644306
RP11-470L19.2	1.58345	-4.27632	1.31052	-3.26308	0.00110209	0.00629335
CTD-2377D24.6	2.61885	-4.27536	1.03534	-4.12944	3.6365e-05	0.000624866
AC005014.5	2.56205	-4.27413	1.38307	-3.09032	0.00199942	0.00960775
RP11-526D8.7	4.48725	-4.27263	1.29979	-3.28717	0.00101198	0.00591692
LINC01105	3.70783	-4.27241	1.16316	-3.67311	0.000239618	0.00218182
CH17-351M24.1	3.24258	-4.27227	1.16811	-3.65742	0.000254768	0.00227215
C8orf49	1.77222	-4.27169	1.38448	-3.08541	0.00203272	0.00972374
SALL3	2.63478	-4.27085	1.12671	-3.79055	0.000150315	0.00158688
RP11-230G5.2	2.43999	-4.26926	1.25871	-3.39178	0.000694401	0.00454268
MNX1	1.75703	-4.26644	1.2494	-3.41478	0.000638343	0.0042935
C2orf83	1.8029	-4.26591	1.16307	-3.66781	0.000244638	0.00220999
OR4A40P	1.39154	-4.26579	1.2998	-3.28189	0.00103115	0.00600496
TRIM54	1.57556	-4.26555	1.2172	-3.50438	0.000457671	0.00340694
AC016907.3	2.15065	-4.26548	1.10818	-3.84907	0.000118565	0.00135497
WT1	1.76559	-4.26513	1.22546	-3.48043	0.000500604	0.00362013
CTD-2311M21.2	1.8583	-4.26351	1.02363	-4.16509	3.11226e-05	0.00056266
RP11-730K11.1	4.49971	-4.26307	0.829253	-5.14086	2.7349e-07	2.24693e-05
KIF1A	6.60477	-4.26246	0.865644	-4.92403	8.4778e-07	4.94073e-05
OR51S1	1.37198	-4.26191	1.38244	-3.08288	0.00205007	0.00977526
FLJ45079	3.43012	-4.26167	1.27067	-3.35389	0.000796833	0.00496903
RP11-17E2.2	1.60603	-4.26148	1.32514	-3.21586	0.00130053	0.00707592
TNP2	2.0363	-4.26107	1.28469	-3.31681	0.000910523	0.00547181
RNASE11	1.39082	-4.2607	1.2741	-3.34407	0.000825577	0.00509728
MYBPC1	3.3052	-4.26052	1.35868	-3.13577	0.00171405	0.00860567
RP5-912I13.1	2.22112	-4.26013	1.22364	-3.48153	0.000498562	0.00361174
CHGB	3.14475	-4.25979	0.836276	-5.09376	3.51032e-07	2.68404e-05
EPHA6	2.59377	-4.25953	1.1062	-3.8506	0.000117831	0.00134927
LINC00906	2.32181	-4.25947	1.09683	-3.88343	0.000102994	0.00123253
ARHGAP19-SLIT1	2.21796	-4.25885	1.20011	-3.5487	0.000387136	0.00304954
RP11-113D6.10	1.77417	-4.2582	1.38257	-3.07992	0.00207055	0.00983581
SLC10A2	1.37337	-4.25707	1.37736	-3.09074	0.00199658	0.00959893
SMIM24	1.90711	-4.25675	1.30096	-3.27201	0.00106785	0.00615532
CTB-26E19.1	1.53709	-4.2564	1.29397	-3.2894	0.00100402	0.00588569
PEX5L	6.69886	-4.25624	0.807199	-5.27286	1.34316e-07	1.4159e-05
RP11-152L7.2	1.55083	-4.25546	1.29446	-3.28743	0.00101106	0.00591273
CA14	2.88471	-4.25529	1.0414	-4.08611	4.38659e-05	0.000704454
ERICH3-AS1	5.81059	-4.25314	1.07071	-3.97227	7.11918e-05	0.000973895
TMEM178B	8.51172	-4.25235	0.782511	-5.43425	5.50288e-08	8.66946e-06
RP11-376M2.2	1.56002	-4.25136	1.30273	-3.26343	0.00110073	0.00628962
SLC35F4	3.10793	-4.25125	1.16683	-3.64341	0.000269048	0.00236421
KRBOX1-AS1	1.94121	-4.25103	1.26968	-3.34812	0.000813628	0.00503968
NOX5	7.79317	-4.24976	1.01392	-4.19142	2.77214e-05	0.000522932
HAPLN1	3.09883	-4.24853	1.02924	-4.12785	3.66176e-05	0.000627481
RP11-749I16.3	1.92542	-4.24822	1.0719	-3.96325	7.39376e-05	0.000996816
CTD-2619J13.19	5.82496	-4.2482	0.878462	-4.83595	1.3251e-06	6.46166e-05
HNF1A	2.78619	-4.24777	1.35915	-3.12531	0.0017762	0.00883723
TDGF1	2.68864	-4.24679	1.07505	-3.95032	7.80452e-05	0.00103219
RP11-124D2.7	2.27538	-4.24674	1.07926	-3.93484	8.32507e-05	0.00107342
RP11-305P22.9	1.26768	-4.24668	1.25809	-3.3755	0.000736806	0.00471256
RP11-13K12.2	2.95905	-4.24609	1.23438	-3.43984	0.00058205	0.0040273
MEGF10	2.63017	-4.2456	1.013	-4.1911	2.7761e-05	0.000523335
AC108142.1	4.19345	-4.24555	0.98524	-4.30915	1.63881e-05	0.000364543
OPCML-IT1	1.38149	-4.24411	1.2871	-3.29743	0.000975756	0.00575367
RP11-875O11.2	3.07183	-4.24405	1.09711	-3.86839	0.000109555	0.00128172
POTEC	1.72029	-4.24404	1.32607	-3.20046	0.00137209	0.00735365
RP11-266O8.1	1.49457	-4.24319	1.21043	-3.50553	0.000455693	0.00339644
CCR3	2.67014	-4.24294	1.12043	-3.7869	0.000152536	0.00160149
MGAT4EP	1.39434	-4.24271	1.29515	-3.27585	0.00105344	0.0060899
ALOXE3	2.6423	-4.24199	1.10216	-3.84879	0.000118701	0.00135598
OR11A1	2.03211	-4.24199	1.28167	-3.30974	0.000933824	0.0055678
RFWD2P1	2.15803	-4.24139	1.09381	-3.87764	0.000105473	0.00125278
ATP1A3	3.77116	-4.24131	0.852342	-4.97606	6.48914e-07	4.09526e-05
RP11-474D1.3	3.3795	-4.24058	1.26958	-3.34014	0.000837373	0.00515018
RP11-588L15.2	1.203	-4.24013	1.20825	-3.50931	0.000449268	0.00335948
RP11-863P13.4	1.91923	-4.23804	1.12434	-3.76936	0.000163668	0.00168082
MARK2P15	1.57097	-4.23776	1.32677	-3.19404	0.00140296	0.00747716
RP11-744K17.2	1.91155	-4.23764	1.27577	-3.32163	0.000894938	0.00540791
RP11-286B14.1	1.72215	-4.23739	1.29216	-3.27932	0.00104059	0.00604353
RP11-496D24.2	2.17093	-4.23732	1.2254	-3.45789	0.000544423	0.00383827
RPL3L	2.46426	-4.23722	1.23627	-3.42743	0.000609325	0.00416179
CNGA1	1.87862	-4.2371	1.10763	-3.82537	0.000130577	0.00144425
LINC01114	2.09785	-4.2371	1.20105	-3.52781	0.000419006	0.00321751
RP11-17A4.2	1.93359	-4.23584	1.0363	-4.08745	4.36143e-05	0.000702557
SLC6A19	1.57847	-4.23442	1.23018	-3.44212	0.00057717	0.00400222
CYP2E1	4.72451	-4.23432	0.913688	-4.63431	3.58125e-06	0.000127401
HELLPAR	124.817	-4.23403	0.594611	-7.12067	1.07403e-12	1.18444e-09
RP11-488L18.1	3.09442	-4.233	0.970006	-4.36389	1.27772e-05	0.000305554
DUSP27	3.45332	-4.23263	1.02886	-4.11389	3.89042e-05	0.000652722
RANBP20P	3.19681	-4.23251	1.15477	-3.66523	0.000247118	0.00222398
NR1H4	1.71976	-4.23129	1.21237	-3.49009	0.000482849	0.00353453
RNASE9	1.62761	-4.23022	1.23736	-3.41874	0.000629126	0.00425246
CTD-2339F6.1	1.59041	-4.22946	1.14086	-3.70724	0.000209526	0.00199038
CTD-3193O13.12	1.67159	-4.22945	1.25538	-3.36905	0.000754266	0.00478658
PPP1R26-AS1	2.40297	-4.22944	0.928233	-4.55644	5.20275e-06	0.000165754
AC105402.4	2.9821	-4.22935	1.34252	-3.1503	0.00163103	0.00830667
CPLX4	2.0029	-4.22922	1.34964	-3.13359	0.0017268	0.0086483
RP6-24A23.7	1.38949	-4.22807	1.2619	-3.35055	0.0008065	0.00500473
FRMD1	1.77579	-4.22633	1.2457	-3.39273	0.000691986	0.00452998
GRIN2B	26.5582	-4.22617	0.714182	-5.91749	3.26887e-09	1.00783e-06
MAGEA10	1.42055	-4.22416	1.28698	-3.28222	0.00102994	0.00600062
CTAGE11P	2.24161	-4.22412	1.19138	-3.54558	0.000391749	0.00306986
LINGO2	1.92982	-4.2228	1.26197	-3.34619	0.000819308	0.00506294
CTC-340A15.2	1.95216	-4.222	1.2739	-3.31424	0.00091894	0.00550323
AP001187.9	2.5802	-4.22195	1.1982	-3.52357	0.00042578	0.00324429
VN1R3	2.12255	-4.22193	1.15212	-3.66449	0.000247834	0.00222833
C12orf42	1.71252	-4.22158	1.13778	-3.71036	0.000206964	0.00197611
TMEM132E	2.99694	-4.2215	1.18234	-3.57046	0.000356349	0.00287577
BPIFA3	1.53728	-4.22074	1.21395	-3.47687	0.000507313	0.00364921
CTD-3247F14.2	4.19363	-4.21975	1.12341	-3.75619	0.000172518	0.00174054
VRTN	1.73415	-4.21933	1.30936	-3.22244	0.00127103	0.00696033
SYT4	1.99432	-4.21899	1.25823	-3.35311	0.000799081	0.00497654
EXTL3-AS1	3.21792	-4.21896	0.906539	-4.65392	3.25682e-06	0.000120165
CPB1	1.57986	-4.2186	1.20856	-3.49061	0.000481916	0.00352949
BPIFB2	1.42058	-4.21841	1.27879	-3.29875	0.000971148	0.00573311
TECRL	1.63048	-4.21615	1.25805	-3.35134	0.000804208	0.00499655
WEE2	1.53032	-4.21597	1.31355	-3.2096	0.00132919	0.00718144
PDE11A	5.69047	-4.21587	0.987544	-4.26904	1.96314e-05	0.000410569
FAM57B	2.67162	-4.21507	1.13903	-3.70058	0.000215104	0.00203218
RP11-25D10.2	2.7367	-4.21184	1.24088	-3.39423	0.000688212	0.00451613
RP11-178L8.5	1.35903	-4.21086	1.26677	-3.32409	0.000887078	0.00536947
NLRP9P	1.73723	-4.21069	1.17187	-3.59313	0.000326733	0.00270685
MTND5P9	1.9044	-4.20723	1.22666	-3.42982	0.00060398	0.00413408
RP4-751H13.7	1.52735	-4.20684	1.14124	-3.6862	0.000227627	0.00211358
INA	2.27341	-4.2057	1.27313	-3.30343	0.000955108	0.00565706
BEAN1	5.98335	-4.20475	0.692627	-6.07073	1.27333e-09	4.74158e-07
ASIC4	2.38269	-4.20437	1.24922	-3.3656	0.000763767	0.0048262
SCN2A	7.57221	-4.20398	0.879999	-4.77725	1.77711e-06	7.91226e-05
TAF1L	4.24364	-4.20215	0.921189	-4.56166	5.07518e-06	0.00016314
UMODL1	2.00302	-4.20192	1.14838	-3.659	0.000253197	0.00226166
ANKRD30BL	3.22827	-4.20155	0.985652	-4.26272	2.01956e-05	0.000417399
RP11-395N3.1	1.66892	-4.20099	1.17855	-3.56453	0.000364503	0.00292265
ZNF556	5.11806	-4.19932	0.96717	-4.34186	1.4128e-05	0.000328602
KNG1	2.79617	-4.19927	1.26825	-3.31108	0.000929358	0.00554671
AF064858.6	6.54341	-4.19906	0.837618	-5.01309	5.35622e-07	3.56332e-05
HOXD10	2.25834	-4.19875	1.00005	-4.19853	2.68656e-05	0.00051082
RP11-524N5.1	3.31396	-4.19867	1.34753	-3.11582	0.00183436	0.00904808
RP11-109M19.3	2.65905	-4.19748	1.13833	-3.68739	0.00022657	0.00210772
RP11-350A1.1	1.62178	-4.19613	1.15355	-3.63758	0.000275216	0.00240002
POU4F2	2.44935	-4.19523	1.19254	-3.5179	0.000434979	0.003282
RP11-70C1.1	2.57942	-4.19513	0.953315	-4.40057	1.07965e-05	0.000273228
NPBWR1	1.86761	-4.19405	1.1785	-3.55879	0.000372564	0.00297149
KCNMA1-AS1	4.243	-4.19346	0.761394	-5.5076	3.63755e-08	6.32118e-06
RP11-60H5.1	1.70205	-4.19326	1.2217	-3.43232	0.000598441	0.00410701
KCTD16	8.44988	-4.1929	0.833821	-5.02854	4.94239e-07	3.42302e-05
SCN4A	4.62841	-4.19245	1.09085	-3.84329	0.000121395	0.00137363
WT1-AS	1.88962	-4.19173	1.32651	-3.15996	0.00157792	0.00811611
TCERG1L	1.76258	-4.1909	1.18192	-3.54584	0.000391356	0.00306844
MIR137HG	1.99645	-4.19055	1.08942	-3.84659	0.000119775	0.00136401
GLB1L3	4.45899	-4.19041	0.96648	-4.33575	1.45266e-05	0.00033242
LINC01314	4.60889	-4.19034	0.978886	-4.28073	1.86285e-05	0.000396243
ONECUT1	1.67695	-4.19004	1.24276	-3.37155	0.000747471	0.00475216
SMARCE1P3	1.71029	-4.18892	1.24853	-3.35508	0.000793425	0.00495426
DHX9P1	1.40633	-4.18833	1.32098	-3.17062	0.00152116	0.00790293
KIR2DL3	2.1936	-4.18631	1.20781	-3.46604	0.000528188	0.00375605
RP11-469N6.1	1.89256	-4.18613	1.35181	-3.09669	0.00195693	0.00945903
PAX6	7.49063	-4.18566	0.860643	-4.86341	1.1538e-06	5.87619e-05
TCL6	7.502	-4.18512	0.941532	-4.44501	8.78863e-06	0.000237508
C1orf64	1.77417	-4.18359	1.32685	-3.15301	0.00161594	0.00825033
TCP10	2.4018	-4.18346	1.31573	-3.17957	0.00147493	0.0077356
SYT10	1.67793	-4.18272	1.24369	-3.36316	0.000770567	0.0048602
SP8	2.09707	-4.18256	1.24862	-3.34975	0.000808837	0.00501552
SLC1A2	5.8951	-4.1816	0.776278	-5.38674	7.17479e-08	1.00119e-05
IPO7P2	2.26588	-4.18056	0.977874	-4.27515	1.91006e-05	0.000402699
FAM87A	2.26247	-4.18043	1.17666	-3.5528	0.00038115	0.00301593
KIF4B	4.34114	-4.18008	1.10806	-3.77241	0.000161677	0.00166617
EMX2	2.24855	-4.17999	1.0525	-3.97149	7.14245e-05	0.000975048
JPH3	3.21187	-4.17824	0.956791	-4.36693	1.26007e-05	0.000303103
KIF6	8.44276	-4.17767	0.699371	-5.97347	2.32256e-09	7.48255e-07
CTC-558O2.1	2.07769	-4.17763	1.0044	-4.15935	3.19159e-05	0.00057267
NEFL	3.58795	-4.17746	1.03379	-4.04091	5.32435e-05	0.000804771
KDM4D	2.79051	-4.17733	0.958392	-4.35869	1.30844e-05	0.000310828
DDX43P1	1.66933	-4.17602	1.23043	-3.39395	0.00068893	0.00451823
GJA3	3.40175	-4.17514	1.29341	-3.22802	0.00124651	0.00685853
KRT24	1.26804	-4.17401	1.24206	-3.36057	0.00077782	0.00488874
RP11-1016B18.1	2.0865	-4.17308	1.03316	-4.03913	5.36502e-05	0.000807937
RP11-548H18.2	1.82423	-4.17225	1.18301	-3.5268	0.000420614	0.00322481
ZNF648	2.12356	-4.17134	1.15415	-3.6142	0.000301278	0.00256039
RP1-167O22.1	1.42431	-4.17132	1.29831	-3.21288	0.00131413	0.0071217
PLA2G2F	5.0105	-4.17069	0.986392	-4.22823	2.35537e-05	0.000464801
RP4-564F22.5	3.82285	-4.17001	0.863989	-4.82646	1.38983e-06	6.63501e-05
SPHKAP	4.37681	-4.16981	1.00324	-4.15636	3.23364e-05	0.000577683
KDM4E	1.83039	-4.16964	1.28059	-3.25604	0.00112977	0.00641209
ZIC5	2.19318	-4.16955	1.12264	-3.71405	0.000203972	0.00195732
RP11-258F1.2	2.16084	-4.16892	1.04927	-3.97316	7.09258e-05	0.000971182
SALL4	2.15327	-4.16704	1.07576	-3.87359	0.000107244	0.00126439
PCDHB1	6.27751	-4.16681	1.18455	-3.51763	0.000435418	0.003282
CPNE4	2.32317	-4.16584	0.92514	-4.50292	6.70246e-06	0.000198533
RP1-101G11.3	3.18587	-4.16569	1.33662	-3.1166	0.0018295	0.00903036
RP11-138B4.1	1.54244	-4.16512	1.308	-3.18435	0.0014508	0.00765386
CA5A	3.83492	-4.16342	1.03803	-4.0109	6.04875e-05	0.000874613
IFNA6	1.48415	-4.162	1.31827	-3.15718	0.00159305	0.00816546
RP11-306G20.1	1.87331	-4.16154	1.06572	-3.9049	9.42634e-05	0.0011635
SSC4D	1.86371	-4.16139	1.06712	-3.89966	9.63292e-05	0.00118137
LINC00402	2.19304	-4.16137	1.0816	-3.84742	0.000119369	0.00136036
OTX2-AS1	1.70737	-4.16106	1.16621	-3.56802	0.000359688	0.00289325
RP11-492D6.3	1.82735	-4.16078	1.33726	-3.11143	0.00186183	0.00912864
CNTN5	3.29397	-4.16052	0.975378	-4.26555	1.99412e-05	0.000414028
CCR9	2.84206	-4.1602	0.968767	-4.29432	1.7523e-05	0.00038208
GABRA5	1.48392	-4.1598	1.30344	-3.19139	0.00141588	0.00752644
KIR2DS4	2.26257	-4.15973	1.17859	-3.52941	0.000416488	0.00320159
RP11-343J3.2	1.5486	-4.15871	1.31849	-3.15414	0.0016097	0.00822725
CDHR1	6.5252	-4.15829	0.905778	-4.59085	4.41455e-06	0.000147013
TPRXL	2.4575	-4.15767	1.19942	-3.46641	0.000527453	0.00375304
AKR7L	1.64404	-4.15703	1.17362	-3.54206	0.000397019	0.00309872
TMEM72-AS1	1.69319	-4.15579	0.988532	-4.204	2.6224e-05	0.000502285
RP11-64C12.1	2.34106	-4.15349	1.23083	-3.37454	0.000739403	0.00472017
BCAN	2.09783	-4.15258	0.938856	-4.42302	9.73314e-06	0.000253938
PLA2G4E-AS1	1.24414	-4.1522	1.0393	-3.99521	6.46382e-05	0.000917964
OR2A25	1.52969	-4.15155	1.22439	-3.39071	0.000697107	0.00455311
UGT2A1	2.41985	-4.15077	1.15079	-3.6069	0.000309874	0.00260787
WNK4	2.90036	-4.15034	0.807128	-5.1421	2.71682e-07	2.24251e-05
MYO1H	1.36696	-4.15024	1.28547	-3.22858	0.00124406	0.0068506
SMARCE1P6	2.52084	-4.15003	1.05583	-3.9306	8.47338e-05	0.00108353
EPX	1.81923	-4.14819	1.29093	-3.21334	0.001312	0.0071154
KRT18P59	2.45939	-4.14802	0.909594	-4.5603	5.10812e-06	0.000163836
TNFSF11	1.5829	-4.1478	1.24339	-3.33586	0.000850345	0.00520537
SLC28A2	2.34799	-4.14726	1.01088	-4.10261	4.08511e-05	0.000673174
YWHAEP7	1.50429	-4.147	1.23491	-3.35814	0.000784701	0.0049169
NOL4	1.74495	-4.14646	1.00409	-4.12958	3.63431e-05	0.000624866
ZNF536	3.64349	-4.14572	0.939466	-4.41285	1.0202e-05	0.000262824
RP11-180I4.4	1.97258	-4.14503	1.20003	-3.4541	0.000552137	0.0038755
ZCCHC16	2.20494	-4.14259	1.12429	-3.68463	0.000229035	0.00212116
LSINCT5	2.22217	-4.14176	1.22535	-3.38008	0.000724656	0.00466399
RP11-862L9.2	2.1354	-4.14064	0.917327	-4.51381	6.36733e-06	0.000193044
RP11-334L9.1	1.96471	-4.14064	1.0169	-4.07184	4.6644e-05	0.000735252
EPS8L3	1.86403	-4.14022	1.18184	-3.5032	0.000459712	0.00341296
DNASE2B	1.63848	-4.1381	1.10066	-3.75963	0.000170163	0.00172598
RP11-63E9.1	2.22374	-4.13802	1.19084	-3.47489	0.00051107	0.0036676
CDH12	2.70572	-4.13733	1.31718	-3.14105	0.00168343	0.00849954
TRIM9	7.87836	-4.13664	0.776951	-5.3242	1.01398e-07	1.20638e-05
AOC1	1.58988	-4.1364	1.33582	-3.09652	0.00195805	0.00946128
NDST3	2.21574	-4.1357	1.15471	-3.58159	0.000341505	0.00278735
TMEM213	4.8669	-4.13535	0.951067	-4.34812	1.37311e-05	0.000322185
RP11-93G5.1	4.34626	-4.13515	0.828559	-4.99078	6.01363e-07	3.90465e-05
RP11-522N14.2	1.42913	-4.13507	1.29596	-3.19074	0.00141909	0.00754069
AQP10	1.45949	-4.13369	1.30055	-3.17841	0.00148087	0.00775968
ATP2B3	2.39177	-4.13354	1.19355	-3.46324	0.000533706	0.00378505
CRHR2	1.66934	-4.1321	1.24508	-3.31874	0.000904256	0.0054468
LINC00114	1.43704	-4.1317	1.29455	-3.1916	0.00141486	0.00752507
FZD9	1.61987	-4.13139	1.25638	-3.28834	0.00100779	0.0058984
CECR3	2.57974	-4.13071	1.2078	-3.42002	0.000626162	0.00423642
LINC00494	3.33973	-4.12541	1.19379	-3.45572	0.000548821	0.00386073
RP11-428J1.4	2.47131	-4.12523	0.938337	-4.39632	1.10102e-05	0.000276938
CYP4F22	1.62962	-4.12512	1.0951	-3.7669	0.000165285	0.00169318
CNBD2	1.8173	-4.1251	1.13237	-3.64288	0.0002696	0.00236576
FZD10-AS1	8.36214	-4.12497	0.667008	-6.1843	6.23804e-10	2.81317e-07
RP3-366N23.4	2.13436	-4.1243	1.31202	-3.14347	0.00166958	0.00844896
ATP10B	6.1026	-4.12385	0.911967	-4.52193	6.12788e-06	0.000187919
AC016757.3	1.49865	-4.12376	1.12789	-3.65619	0.000255995	0.00228026
DQX1	1.42108	-4.1221	1.32107	-3.12027	0.00180684	0.00894623
RP4-794I6.4	7.17426	-4.12184	0.726101	-5.67668	1.37336e-08	3.12526e-06
LINC01508	1.5284	-4.1217	1.13938	-3.61749	0.000297468	0.00254
MGAT4C	10.7041	-4.12146	0.867128	-4.753	2.00421e-06	8.52357e-05
DACT3-AS1	1.57075	-4.12144	1.2383	-3.3283	0.000873785	0.00530581
KCNV1	2.04217	-4.12123	1.26252	-3.26428	0.00109742	0.0062757
AC015849.16	4.29505	-4.12087	0.816374	-5.04778	4.46983e-07	3.18023e-05
LINC01553	1.82773	-4.12076	1.11172	-3.70666	0.00021001	0.00199326
RP11-844P9.2	1.5151	-4.12015	1.01611	-4.05482	5.01734e-05	0.000773868
TSIX	14.7059	-4.11972	0.778302	-5.29321	1.20185e-07	1.31408e-05
RP5-1004I9.1	1.62479	-4.11872	1.25625	-3.27858	0.0010433	0.00605454
OR5W1P	1.14831	-4.11854	1.33892	-3.07601	0.00209789	0.00993605
RP11-67K19.3	3.55374	-4.11807	0.817542	-5.03714	4.72546e-07	3.30471e-05
CELF3	1.66146	-4.11698	1.1791	-3.49162	0.000480095	0.00351976
RP11-139I14.2	2.0133	-4.11645	1.07575	-3.82658	0.000129936	0.00144015
GABRB3	7.65079	-4.11642	0.635835	-6.47405	9.54119e-11	6.3622e-08
OR5BJ1P	1.71426	-4.11608	1.24742	-3.29969	0.000967929	0.00571882
RP11-70F11.11	1.83945	-4.11517	1.20163	-3.42466	0.00061557	0.00418518
TUBB4A	2.85067	-4.11458	0.965514	-4.26154	2.03022e-05	0.000418676
EXTL1	1.86678	-4.1126	0.922157	-4.45976	8.20516e-06	0.000227531
AJ011931.1	1.74533	-4.11166	1.0357	-3.96991	7.18984e-05	0.000977801
RP11-712B9.4	2.07928	-4.11152	1.02299	-4.01912	5.84149e-05	0.000852816
LINC01544	3.64905	-4.11128	1.09917	-3.74036	0.00018376	0.0018175
XXbac-B444P24.8	1.43779	-4.11085	1.20288	-3.41751	0.000631978	0.0042652
AC009133.17	1.83214	-4.11054	0.984568	-4.17497	2.98031e-05	0.000547433
BDKRB1	2.13191	-4.11048	1.14706	-3.5835	0.000339019	0.00277496
KRT18P18	1.48187	-4.11038	1.32808	-3.09497	0.0019683	0.00949731
RP11-114G11.5	1.36681	-4.1101	1.21713	-3.37687	0.000733158	0.00469972
RP1-27K12.2	1.61467	-4.10966	1.15818	-3.54837	0.000387618	0.00305167
RP11-383I23.2	3.2435	-4.10956	1.04407	-3.93609	8.28185e-05	0.00107305
C2orf70	1.85219	-4.10953	0.91707	-4.48115	7.42411e-06	0.000211602
CLDN14	2.31419	-4.10885	1.23178	-3.33569	0.000850877	0.00520751
ANGPT4	3.15791	-4.10855	1.04415	-3.93482	8.32588e-05	0.00107342
ADD3-AS1	5.1886	-4.10733	0.827715	-4.96225	6.96807e-07	4.23457e-05
DDX55P1	1.95121	-4.10568	1.17115	-3.50567	0.000455459	0.00339557
RP11-196E1.3	2.34795	-4.10531	1.10377	-3.71935	0.000199734	0.00192633
KRT73-AS1	1.58687	-4.10427	1.31982	-3.10972	0.00187264	0.00915655
SHANK2-AS3	1.5431	-4.10391	1.06928	-3.838	0.000124039	0.00139387
AK5	2.76822	-4.10345	1.05816	-3.87789	0.000105364	0.00125278
Z99756.1	1.97591	-4.10203	1.23743	-3.31495	0.000916599	0.0054994
API5P2	1.51675	-4.10201	1.32744	-3.09016	0.00200048	0.00960891
TRDN	1.29563	-4.10102	1.28276	-3.19704	0.00138848	0.00742482
KCNV2	2.50972	-4.10041	0.871646	-4.70422	2.54838e-06	0.000101436
MIR7515HG	2.84752	-4.10035	1.18548	-3.45881	0.000542575	0.00382718
PSD2	2.73509	-4.09914	1.20228	-3.40948	0.000650878	0.00434621
PSG5	2.60286	-4.09807	1.30982	-3.12873	0.00175566	0.00875632
DNAJC27-AS1	5.28235	-4.09786	0.837284	-4.89423	9.8693e-07	5.29789e-05
RD3	1.95158	-4.0974	1.13724	-3.60292	0.000314657	0.00263344
ABCC13	4.61891	-4.09609	0.754621	-5.42801	5.69849e-08	8.89395e-06
KIRREL2	1.95492	-4.09598	1.13311	-3.61481	0.000300565	0.00255805
ADAM21	2.71599	-4.09481	0.912491	-4.48751	7.20607e-06	0.000208123
STPG2	3.79439	-4.09365	0.959495	-4.26646	1.98601e-05	0.000414028
CAP1P2	1.82541	-4.09358	1.06845	-3.83133	0.000127452	0.0014192
TCEB3B	1.80338	-4.09283	1.05616	-3.87521	0.000106534	0.00126017
ADCY10	3.17581	-4.09231	0.745318	-5.49069	4.00371e-08	6.7928e-06
MAT1A	2.13555	-4.09092	1.15375	-3.54577	0.000391461	0.00306844
LINC01007	2.1261	-4.08872	1.22014	-3.35102	0.000805134	0.00500013
CIR1P2	1.41854	-4.0883	1.28909	-3.17147	0.00151671	0.00788837
RP11-856M7.1	1.84352	-4.08659	1.30379	-3.13439	0.00172213	0.00863565
CNTN2	6.94151	-4.0864	0.831249	-4.91597	8.83433e-07	5.02593e-05
SLC13A2	1.75051	-4.08638	1.25712	-3.25059	0.00115165	0.00650153
KCNB1	10.3989	-4.0862	0.720906	-5.66815	1.4435e-08	3.18381e-06
RP11-465L10.10	1.62375	-4.08416	1.14122	-3.57877	0.000345211	0.00280659
CTC-471C19.1	1.59	-4.08269	1.32691	-3.07684	0.00209205	0.00991727
CICP11	1.96851	-4.08155	1.08984	-3.74508	0.00018034	0.00179919
PIWIL1	1.39994	-4.07948	1.29085	-3.1603	0.00157608	0.00811327
ANKRD18DP	1.63925	-4.07935	1.26642	-3.22118	0.00127666	0.00698848
BSN-AS2	2.33655	-4.07905	1.2029	-3.39102	0.000696335	0.00455014
RP5-1024G6.5	1.34838	-4.0789	1.20808	-3.37634	0.000734564	0.00470574
RGAG1	2.21934	-4.07843	1.02003	-3.99834	6.37876e-05	0.000909354
RP3-509I19.11	1.20848	-4.07807	1.26428	-3.22562	0.00125701	0.00690463
MTUS2	5.33533	-4.07694	0.806291	-5.05642	4.27207e-07	3.07993e-05
RBFOX1	4.07695	-4.07682	1.20052	-3.39589	0.000684064	0.0044966
RP11-1094H24.4	2.30487	-4.07667	0.871658	-4.67691	2.91228e-06	0.000110601
DSC1	1.64928	-4.07628	1.28943	-3.16131	0.00157062	0.00809181
FAM83F	15.4591	-4.07597	0.76439	-5.33231	9.69696e-08	1.18821e-05
AC079248.1	2.02109	-4.07493	1.27264	-3.20194	0.00136506	0.00732829
RP11-1299A16.3	5.0168	-4.07461	0.876379	-4.64937	3.32948e-06	0.000121613
FBXW12	1.63006	-4.07425	1.26403	-3.22323	0.00126756	0.0069466
BLACAT1	2.69342	-4.074	0.988813	-4.12009	3.78718e-05	0.000639433
RP11-373E16.3	1.93205	-4.07391	1.31775	-3.09157	0.001991	0.00957899
GRM3	1.56961	-4.07307	1.24281	-3.2773	0.00104806	0.0060709
KCNS1	3.81696	-4.07306	0.889771	-4.57766	4.70215e-06	0.000154166
OAZ3	3.20235	-4.07112	0.819497	-4.96782	6.77089e-07	4.18837e-05
RP11-513O17.2	1.65091	-4.0691	1.29453	-3.1433	0.00167057	0.008451
NMNAT2	5.54786	-4.06879	0.676407	-6.0153	1.79556e-09	6.12906e-07
CHRNA3	3.89783	-4.0676	1.07685	-3.77731	0.000158531	0.00164635
GRM7	3.52207	-4.06739	1.02996	-3.94907	7.84541e-05	0.00103474
CTB-114C7.4	3.47077	-4.06738	1.04169	-3.90459	9.43852e-05	0.0011645
ENPP7	1.33718	-4.06612	1.14848	-3.54042	0.000399486	0.0031113
RP11-443B7.3	1.18095	-4.06493	1.1217	-3.62389	0.000290203	0.00249281
MGAT4D	1.38411	-4.06478	1.30172	-3.12262	0.0017925	0.00889055
IL1RAPL1	1.65308	-4.06447	1.29471	-3.13929	0.0016936	0.00853772
OR51F3P	1.69105	-4.06419	1.23286	-3.29655	0.00097879	0.00576991
GDPD4	2.2356	-4.06366	1.17929	-3.44586	0.000569239	0.00396352
GJD2	1.56351	-4.06356	1.31094	-3.09972	0.00193702	0.0093913
RP11-513O13.1	2.07218	-4.06312	1.0866	-3.73929	0.000184539	0.00182316
CRIP3	1.31469	-4.06307	1.13847	-3.56889	0.000358494	0.00288868
ANKRD66	2.96798	-4.06256	0.930214	-4.36734	1.25772e-05	0.000303046
RP11-521D12.5	1.13198	-4.06007	1.26817	-3.20151	0.00136707	0.00733772
RP11-489P6.1	2.53307	-4.05991	1.04285	-3.89308	9.89795e-05	0.00119936
CTNNA2	1.85373	-4.05854	1.25591	-3.23155	0.0012312	0.00680553
AC000068.5	2.34789	-4.05849	0.896839	-4.52533	6.03011e-06	0.000186316
PCSK2	4.45212	-4.05825	0.944627	-4.29614	1.738e-05	0.00037983
THSD7B	2.10739	-4.05782	1.04393	-3.88707	0.00010146	0.00121799
ALX4	3.2213	-4.05779	0.925378	-4.385	1.15984e-05	0.000286197
REG1A	1.25232	-4.05779	1.18787	-3.41602	0.000635444	0.00428195
BSN	10.2811	-4.05698	0.671138	-6.04492	1.49482e-09	5.35761e-07
MYO3B	2.83002	-4.05514	0.942804	-4.30115	1.69912e-05	0.000374185
LINC01482	2.76151	-4.05428	0.943108	-4.29885	1.71683e-05	0.000376063
RP5-1166F10.1	1.35261	-4.05309	1.30172	-3.11363	0.00184799	0.00908718
CTC-360G5.9	1.50946	-4.05268	1.05595	-3.83796	0.000124059	0.00139387
IL12A-AS1	1.55575	-4.05141	1.22506	-3.30712	0.000942611	0.00560155
KY	2.40638	-4.05136	0.869572	-4.65903	3.17699e-06	0.000117692
RP11-436K8.1	1.61234	-4.05092	1.15708	-3.50097	0.000463567	0.0034337
OPCML	6.0003	-4.05051	1.15062	-3.52028	0.000431092	0.00326743
RP11-174G17.3	6.35066	-4.04752	0.893161	-4.53168	5.85158e-06	0.000182287
RP11-791G16.2	2.79353	-4.04736	0.919663	-4.40092	1.07792e-05	0.000273032
KIR2DL1	2.36045	-4.0469	1.25091	-3.23518	0.00121568	0.00675264
RP11-823P9.3	8.06733	-4.04635	0.748705	-5.40446	6.50043e-08	9.52993e-06
EEF1GP2	2.09501	-4.04555	1.12444	-3.59783	0.000320881	0.0026746
UCA1	2.08081	-4.04529	1.08378	-3.73256	0.000189542	0.00185803
ABCA4	3.7087	-4.04525	0.84151	-4.80713	1.53114e-06	7.11941e-05
GSG1	3.28237	-4.04518	1.09034	-3.71003	0.000207231	0.0019767
LINC01562	1.73683	-4.04313	1.19509	-3.38312	0.000716679	0.00463092
MAB21L3	2.84465	-4.04279	1.04356	-3.87405	0.000107043	0.00126349
KCNIP1	1.86939	-4.04249	1.20646	-3.35072	0.000806024	0.00500457
RP11-742D12.2	2.29266	-4.03955	1.06233	-3.80254	0.000143221	0.00153374
RP11-81A1.3	1.5366	-4.03935	1.26365	-3.19658	0.00139069	0.00743388
ITGAD	1.39929	-4.03896	1.12042	-3.60487	0.000312306	0.00262205
RP11-161H23.9	1.4223	-4.03895	1.21774	-3.31676	0.000910663	0.00547181
GIF	1.51633	-4.03888	1.20842	-3.3423	0.000830882	0.00512121
DDI1	1.95667	-4.03839	1.07926	-3.74183	0.000182688	0.00181316
LINC01515	7.21281	-4.03827	0.769541	-5.24763	1.54071e-07	1.53926e-05
LBX1-AS1	1.95462	-4.03755	1.02815	-3.92701	8.60087e-05	0.00109411
HADHAP1	2.01853	-4.03739	1.009	-4.00136	6.2979e-05	0.000900647
C2CD4A	2.18599	-4.03514	1.00659	-4.00872	6.10482e-05	0.000880943
RHBDL3	3.9054	-4.03348	1.21494	-3.3199	0.000900495	0.00543234
RP13-870H17.3	1.28775	-4.03269	1.01956	-3.95532	7.6433e-05	0.00101839
KIAA1210	2.03028	-4.02971	1.07664	-3.74286	0.000181939	0.00181018
RP11-449L23.2	1.69321	-4.02932	1.17609	-3.42605	0.000612437	0.0041731
RP11-794P6.1	2.0567	-4.02928	1.22512	-3.2889	0.0010058	0.00589042
MARCH4	3.13146	-4.02905	1.08807	-3.70292	0.000213128	0.00201751
RP11-102M11.2	2.55799	-4.02876	1.11807	-3.60333	0.000314172	0.00263015
ZNF652P1	1.33254	-4.02779	1.18856	-3.38881	0.000701979	0.00456769
RP11-1124B17.1	1.48729	-4.02715	1.15927	-3.47386	0.000513031	0.00367588
RP5-1063M23.2	1.91523	-4.02701	1.30884	-3.07679	0.00209244	0.00991727
HNRNPA1P54	3.01609	-4.02629	0.964924	-4.17265	3.01077e-05	0.000550934
DUX4L18	3.75642	-4.02513	1.22236	-3.29292	0.000991543	0.00582832
KLHDC8A	1.71384	-4.02471	1.18284	-3.40259	0.000667514	0.00441718
ABHD1	3.02543	-4.02445	0.821671	-4.89788	9.6875e-07	5.24928e-05
LINC01524	2.91478	-4.02442	1.26348	-3.18518	0.00144666	0.00764287
RP5-1007F24.1	2.38586	-4.02378	0.963712	-4.17529	2.97605e-05	0.000547003
KLF14	2.01406	-4.02346	1.18478	-3.39596	0.000683882	0.00449643
FLJ38576	1.35661	-4.0234	1.28316	-3.13554	0.00171536	0.00861072
TRIM42	1.66054	-4.02316	1.25092	-3.21617	0.00129916	0.00707115
TCAM1P	1.72976	-4.02103	1.10318	-3.64495	0.000267444	0.00235364
AC010969.1	1.24242	-4.0208	1.25342	-3.20786	0.00133727	0.00721015
LINC01354	5.07629	-4.01916	0.885879	-4.53692	5.7083e-06	0.000179271
MKRN9P	2.24583	-4.01802	1.26627	-3.17312	0.00150809	0.00786015
ST18	6.9563	-4.01618	0.730272	-5.49957	3.80712e-08	6.49772e-06
BNC1	3.52854	-4.01565	0.960203	-4.18209	2.88844e-05	0.000537444
PKD1L3	2.84291	-4.01556	0.83253	-4.82332	1.41185e-06	6.70232e-05
ZNF716	1.76594	-4.01515	1.20945	-3.31981	0.000900773	0.00543287
FAM19A5	3.32609	-4.01485	0.819763	-4.89757	9.70304e-07	5.24928e-05
AC013437.2	1.9838	-4.01431	0.94284	-4.25768	2.06561e-05	0.000423355
OXGR1	2.34467	-4.01334	1.1119	-3.60945	0.000306849	0.00259002
EIF5AL1	3.18937	-4.01313	0.847569	-4.73487	2.19194e-06	9.03009e-05
KCNN1	1.49897	-4.01222	1.22964	-3.26292	0.0011027	0.00629335
TPBGL	1.53608	-4.0122	1.2583	-3.18858	0.00142973	0.00757895
PLA2G2C	2.26615	-4.01199	0.955205	-4.20013	2.66759e-05	0.000508226
SVOPL	3.41277	-4.01176	1.06401	-3.77042	0.000162971	0.00167546
RP13-890H12.2	1.29928	-4.01172	1.05093	-3.81731	0.000134916	0.00147369
TCTE1	2.3846	-4.01142	1.00689	-3.98397	6.77743e-05	0.000945641
RP11-403A3.1	1.54646	-4.01137	1.25026	-3.20844	0.00133458	0.00720188
USP6	4.16398	-4.01066	0.913665	-4.38964	1.1354e-05	0.000282353
RP11-442N24__B.1	2.66606	-4.00936	0.949073	-4.2245	2.39475e-05	0.000469984
AC021218.2	1.76096	-4.00847	1.22672	-3.26764	0.00108447	0.00621913
RN7SL832P	1.80249	-4.00828	1.1092	-3.61367	0.000301898	0.00256407
RP13-467H17.1	1.32318	-4.00693	1.29544	-3.0931	0.0019808	0.00955029
FGF17	2.36257	-4.00678	0.944875	-4.24054	2.22986e-05	0.000444932
KCNB2	2.88562	-4.00656	0.968666	-4.13616	3.53169e-05	0.000612608
RP11-204N11.1	1.64876	-4.00549	1.28742	-3.11126	0.00186292	0.00913086
CPEB2-AS1	3.43476	-4.00517	1.13572	-3.52655	0.000421004	0.00322508
RP11-484L7.1	1.85722	-4.0033	1.26411	-3.16691	0.00154071	0.00797556
AC083843.2	1.51671	-4.00316	1.24376	-3.21859	0.00128824	0.00703308
RP11-446E24.3	2.7416	-4.0024	1.14763	-3.48754	0.000487491	0.00355761
RP11-86H7.7	1.64168	-4.00198	0.992504	-4.03221	5.52556e-05	0.00082432
NOTO	1.4611	-4.00184	1.12832	-3.54672	0.000390055	0.00306244
LINC01583	1.39127	-4.00176	1.20861	-3.31104	0.000929513	0.00554671
RP1-301L19.1	3.22331	-4.00158	0.919185	-4.3534	1.34045e-05	0.000316595
RP6-91H8.3	1.58204	-4.00064	1.10545	-3.61901	0.000295734	0.00252744
GABRA2	8.36785	-4.00053	0.838455	-4.77131	1.83031e-06	8.00609e-05
KCP	2.69139	-4.0001	0.812837	-4.92116	8.60328e-07	4.96342e-05
CTD-3222D19.12	2.52847	-3.99967	0.890458	-4.4917	7.06574e-06	0.00020589
HNRNPA1P21	1.48454	-3.99919	1.15624	-3.4588	0.000542584	0.00382718
CTB-111H14.1	1.47846	-3.99889	1.09849	-3.64036	0.000272252	0.00238233
LMOD2	1.51409	-3.9979	1.10948	-3.6034	0.000314082	0.00263015
TATDN2P3	2.57727	-3.99752	1.01009	-3.9576	7.57075e-05	0.00101295
OR1H1P	1.61844	-3.99737	1.26926	-3.14938	0.00163615	0.00832684
DCHS2	7.3053	-3.99721	0.798417	-5.00642	5.5453e-07	3.66361e-05
ANO4	2.04122	-3.997	1.09819	-3.63962	0.000273041	0.00238614
AC009502.4	1.97892	-3.99695	1.0617	-3.76466	0.000166773	0.00170349
RP11-478J18.2	3.02956	-3.99628	1.11358	-3.58867	0.000332369	0.00273694
TBC1D27	3.4654	-3.99484	0.713491	-5.599	2.1559e-08	4.35324e-06
CTD-2246P4.1	2.69048	-3.9943	0.742169	-5.38193	7.36923e-08	1.01421e-05
RP11-503N18.1	2.39934	-3.99424	0.958908	-4.16541	3.10796e-05	0.000562592
LINC00858	1.17984	-3.99221	1.29497	-3.08286	0.00205022	0.00977526
SLC52A1	3.57667	-3.99069	0.741576	-5.38136	7.39264e-08	1.01421e-05
OPRD1	5.02161	-3.99042	0.975334	-4.09134	4.28884e-05	0.000694769
SMC1B	1.38688	-3.99011	1.23184	-3.23914	0.00119892	0.00668335
RP11-622C24.1	1.89869	-3.98872	1.13178	-3.52429	0.000424624	0.00324078
PTRH1	1.47138	-3.98803	1.08801	-3.66545	0.000246904	0.00222303
KPRP	2.02144	-3.98792	1.28618	-3.10059	0.00193137	0.00937185
RP11-262H14.3	3.17328	-3.98782	1.04296	-3.82354	0.000131548	0.00144839
RP11-83J16.3	2.23588	-3.98729	1.16423	-3.42484	0.000615167	0.00418471
MAST1	2.88541	-3.98699	0.852393	-4.67741	2.90522e-06	0.000110479
FA2H	2.24803	-3.98696	0.93318	-4.27244	1.93345e-05	0.000406734
SCART1	8.71579	-3.98504	0.707894	-5.62943	1.80804e-08	3.7401e-06
RP11-770E5.1	2.1158	-3.9839	1.16107	-3.43124	0.000600829	0.00411749
ATP8B5P	4.05522	-3.98214	0.973374	-4.09107	4.29385e-05	0.000694794
RP11-377D9.3	1.76663	-3.98141	1.26828	-3.13922	0.00169397	0.00853772
BIN2P1	1.6717	-3.98084	1.21443	-3.27796	0.00104561	0.00605998
BTN1A1	1.43159	-3.98047	1.23295	-3.2284	0.00124486	0.00685368
RP11-744K17.1	3.36044	-3.979	1.17991	-3.37229	0.00074545	0.00474501
RP11-693J15.5	7.5735	-3.97878	0.927485	-4.28987	1.78782e-05	0.000387176
ZDHHC8P1	1.81927	-3.97853	1.20829	-3.29271	0.000992278	0.00583007
FAM170A	1.33554	-3.97804	1.21524	-3.27347	0.00106237	0.00613274
TMC3	1.98302	-3.9767	1.13573	-3.50144	0.000462754	0.00343034
LINC01124	1.86763	-3.97628	0.989954	-4.01663	5.90359e-05	0.000858821
LINC01010	1.63115	-3.9761	1.12514	-3.53387	0.000409518	0.00315903
RP5-1185I7.1	2.06289	-3.97572	1.2142	-3.27435	0.00105904	0.00611846
SHISA6	5.08261	-3.97563	0.89302	-4.45189	8.5116e-06	0.000233098
RP11-16P6.1	1.83984	-3.9735	1.15306	-3.44606	0.000568824	0.0039616
GPR37L1	4.06949	-3.97322	0.799866	-4.96736	6.78716e-07	4.18837e-05
RP5-1024G6.7	1.84258	-3.97054	0.955587	-4.15508	3.25176e-05	0.000578757
RP11-379K17.4	4.15104	-3.97015	1.04561	-3.79696	0.000146483	0.00155891
ZNF534	1.67531	-3.96976	0.955741	-4.1536	3.27292e-05	0.000581441
SYT12	7.08591	-3.96962	0.83663	-4.74477	2.08743e-06	8.73763e-05
GCM1	2.0661	-3.96953	1.00665	-3.94332	8.03616e-05	0.00105215
LRRC2-AS1	2.36923	-3.96875	1.03792	-3.82374	0.000131441	0.00144815
RP13-16H11.8	1.76124	-3.96791	1.05553	-3.75918	0.000170472	0.00172598
GPR15	2.41143	-3.96677	1.22695	-3.23303	0.00122485	0.00678648
AC098617.1	2.40336	-3.96523	0.857093	-4.62638	3.72118e-06	0.000130614
CDK15	5.69132	-3.96518	0.861146	-4.60453	4.13396e-06	0.000140442
C20orf166-AS1	1.43007	-3.96485	1.194	-3.32064	0.000898124	0.00542145
RP11-384P7.7	2.57355	-3.96442	0.93721	-4.23003	2.33664e-05	0.000461739
RP11-626H12.3	2.29767	-3.96431	1.16895	-3.39133	0.000695538	0.004547
CEP83-AS1	1.91457	-3.96423	1.03487	-3.83066	0.000127799	0.00142155
ONECUT3	7.19888	-3.96385	0.933884	-4.24448	2.19097e-05	0.000440574
RP1-269M15.3	1.63054	-3.96311	1.24289	-3.18863	0.00142949	0.00757895
B3GAT1	8.15102	-3.96304	0.69904	-5.66926	1.43414e-08	3.18381e-06
TMEM105	1.87364	-3.96283	0.99884	-3.96743	7.26512e-05	0.000983999
UCP3	3.54012	-3.96248	0.806387	-4.91387	8.92945e-07	5.05693e-05
RP4-565E6.1	4.07377	-3.96246	1.01872	-3.88963	0.000100397	0.00121105
RNF222	1.87891	-3.9623	1.1531	-3.43621	0.000589904	0.00406692
AL845472.1	1.29312	-3.96127	1.11905	-3.53983	0.000400378	0.00311281
KLHL33	1.63962	-3.96115	1.18654	-3.3384	0.000842615	0.00517684
NEFM	5.32655	-3.961	0.858251	-4.6152	3.92719e-06	0.000135668
LINC01447	1.66002	-3.96026	0.994985	-3.98023	6.88497e-05	0.000954923
ODF3	1.90238	-3.96015	1.06058	-3.73393	0.000188515	0.00185239
SPTBN4	5.95095	-3.95862	0.723611	-5.47064	4.48409e-08	7.26396e-06
WDR72	3.84503	-3.9585	0.829636	-4.77137	1.82979e-06	8.00609e-05
DAB1-AS1	1.19117	-3.95805	1.10102	-3.59491	0.000324503	0.00269459
RP11-406A20.4	1.61375	-3.95745	1.17936	-3.35558	0.000791988	0.0049485
RP11-399K21.14	2.39545	-3.95732	1.01002	-3.91805	8.92666e-05	0.00112113
CCT4P1	1.40169	-3.95719	1.1885	-3.32956	0.000869839	0.00529061
ASB5	1.25116	-3.95597	1.28419	-3.08051	0.00206644	0.00982345
RP11-93H24.3	1.73756	-3.95596	1.09969	-3.59734	0.000321482	0.00267717
CTD-2620I22.3	2.40234	-3.95556	1.26372	-3.1301	0.00174748	0.00873007
HS6ST3	5.58909	-3.95351	0.910402	-4.3426	1.40807e-05	0.000328468
FBN3	3.24736	-3.95149	1.04364	-3.78626	0.000152933	0.00160324
RP11-455G16.1	1.57773	-3.95131	1.1215	-3.52322	0.000426333	0.00324681
DNAJB7	2.46041	-3.95058	0.981562	-4.02479	5.70272e-05	0.000838533
GTF2IRD2P1	1.69724	-3.9505	1.12052	-3.52559	0.00042254	0.00322891
FAM221B	6.06065	-3.94993	1.21619	-3.24779	0.00116304	0.00653651
MEIS3P2	2.26049	-3.94966	1.08517	-3.63968	0.000272982	0.00238614
PTPN2P2	1.74925	-3.94941	1.13484	-3.48015	0.000501138	0.00362217
TRPV6	12.8301	-3.94931	0.741144	-5.32867	9.89354e-08	1.19779e-05
NLRP4	2.2271	-3.9478	1.1508	-3.43048	0.000602517	0.00412708
RP5-965G21.4	1.95872	-3.94764	1.17391	-3.36281	0.000771545	0.00486316
CPB2-AS1	2.68729	-3.94748	1.08258	-3.64635	0.000265991	0.00234381
GFRA2	4.24807	-3.94706	0.821159	-4.80669	1.53447e-06	7.11941e-05
AC124997.1	1.17091	-3.94692	1.16705	-3.38195	0.000719725	0.0046385
NKAIN2	1.30821	-3.94671	1.21836	-3.23936	0.00119799	0.00668027
AC013460.1	2.81493	-3.94542	1.20105	-3.28498	0.00101991	0.00595207
CTD-3118D7.1	2.01582	-3.945	1.05668	-3.73338	0.000188928	0.00185391
TBC1D29	1.52247	-3.94478	1.1122	-3.54684	0.000389885	0.00306195
NTSR1	1.90121	-3.94451	1.19061	-3.31302	0.00092296	0.00551938
TGM3	1.33761	-3.94441	1.2291	-3.20919	0.00133109	0.0071883
RP11-50D9.3	3.90825	-3.94432	0.876523	-4.49996	6.79657e-06	0.000200492
PTPRVP	1.78033	-3.94405	1.20599	-3.27039	0.00107398	0.00617365
KCNH4	1.17274	-3.94333	1.24509	-3.16709	0.0015397	0.00797325
PAPL	2.01535	-3.94291	1.19788	-3.29157	0.000996287	0.00584661
CTD-2044J15.1	3.14419	-3.9422	1.10688	-3.56153	0.000368698	0.00294887
VSTM2A	2.36347	-3.94171	1.25483	-3.14124	0.00168236	0.00849841
LRRTM3	1.86747	-3.9412	1.27472	-3.09182	0.00198934	0.00957899
LRRC7	4.09396	-3.94108	1.00728	-3.91261	9.13021e-05	0.00113871
SLC22A14	2.46165	-3.94104	1.25301	-3.14526	0.00165938	0.00841668
SETP17	1.20043	-3.9387	1.20251	-3.27539	0.00105516	0.00609726
DLX2	3.21072	-3.93691	1.07231	-3.67142	0.000241203	0.00219208
SHC4	3.65788	-3.93577	0.852448	-4.61703	3.89279e-06	0.000134967
RP11-403N16.4	2.37606	-3.93574	1.18735	-3.31472	0.000917334	0.00550036
MAPT-IT1	1.48789	-3.93528	1.17015	-3.36306	0.000770826	0.00486076
SYPL2	5.1026	-3.93349	0.813112	-4.83757	1.31434e-06	6.44204e-05
ZDHHC22	3.99421	-3.93341	1.13142	-3.47654	0.000507935	0.00365098
SKIDA1	3.71718	-3.93285	0.801432	-4.90728	9.23495e-07	5.12463e-05
RP11-133K1.9	1.14495	-3.93244	1.1548	-3.40529	0.000660942	0.00439022
GCNT1P1	1.38624	-3.92889	1.16324	-3.37754	0.000731364	0.00469347
CTA-228A9.4	15.0609	-3.92881	0.60332	-6.51198	7.41668e-11	5.59627e-08
RP11-63H19.2	1.16332	-3.92781	1.26567	-3.10334	0.00191347	0.00930861
KCNH1	2.07472	-3.9252	1.04815	-3.74489	0.000180476	0.00179984
KRT8P31	1.20831	-3.92507	1.21107	-3.241	0.00119112	0.00665139
HECW1	7.47613	-3.92422	0.821354	-4.77774	1.77275e-06	7.91226e-05
AOX3P	2.41088	-3.9241	1.10521	-3.55054	0.000384448	0.00303331
RP11-798L4.1	1.66119	-3.92372	1.00469	-3.90538	9.4076e-05	0.00116264
LYPD6B	1.48517	-3.92282	1.0445	-3.75569	0.000172864	0.00174342
GNAS-AS1	1.48376	-3.92257	0.974501	-4.02521	5.69247e-05	0.000837886
CTA-125H2.2	4.5132	-3.92162	1.16266	-3.37297	0.000743608	0.00473705
RP11-96H17.1	2.0368	-3.92154	1.04448	-3.75453	0.000173669	0.00174784
LGSN	4.34126	-3.92119	0.917594	-4.27334	1.92562e-05	0.000405385
FAM47DP	1.95633	-3.921	1.03354	-3.79375	0.00014839	0.00157293
GPR31	1.22651	-3.92073	1.19652	-3.27679	0.00104993	0.00607705
SUSD4	3.11336	-3.91985	0.858439	-4.56625	4.9652e-06	0.000160913
AQP7	4.37915	-3.91887	0.809417	-4.8416	1.28799e-06	6.32371e-05
CABP1	3.61639	-3.9186	0.806015	-4.86169	1.16387e-06	5.90648e-05
AL035610.1	1.94059	-3.91652	1.2705	-3.08265	0.00205164	0.00977581
UBE2QL1	2.97208	-3.91645	1.06521	-3.67668	0.000236289	0.00216388
ADAM11	1.37421	-3.91623	1.16748	-3.35441	0.00079533	0.0049629
DCLK3	2.60906	-3.91607	1.13516	-3.4498	0.000561002	0.00392428
CTB-186H2.3	1.7572	-3.91584	1.12333	-3.48594	0.000490418	0.00357035
MAGEE2	1.77714	-3.91479	1.14905	-3.40698	0.000656854	0.00437592
LINC00470	1.77999	-3.91382	1.10345	-3.54689	0.000389811	0.00306195
TINCR	2.28598	-3.9137	0.998612	-3.91913	8.88675e-05	0.00111759
CELF5	1.77332	-3.91302	1.20588	-3.24495	0.00117472	0.00658508
RBM22P4	1.58823	-3.91279	1.15754	-3.38027	0.000724159	0.00466183
HSP90AB6P	1.82045	-3.91274	1.10665	-3.53566	0.000406751	0.00314445
PCAT29	2.30256	-3.91193	1.15447	-3.3885	0.000702763	0.00456769
C12orf40	1.59194	-3.91012	1.25794	-3.10836	0.00188131	0.00918642
GLRA4	1.46136	-3.91011	1.24595	-3.13826	0.00169956	0.00855125
CHRNA2	4.17336	-3.90834	1.1602	-3.36868	0.000755302	0.00479026
FKBP4P1	1.55914	-3.90685	1.08087	-3.61453	0.000300893	0.00255877
NAT8	2.15353	-3.90626	1.25452	-3.11374	0.00184731	0.00908697
BRDT	1.72564	-3.9051	0.943897	-4.13722	3.51545e-05	0.000610899
GCSAML	2.63933	-3.90281	0.939506	-4.15411	3.26559e-05	0.000580498
RP11-252I13.1	1.38492	-3.90228	1.21627	-3.20841	0.00133473	0.00720188
LINC00570	1.56748	-3.89931	0.989071	-3.94239	8.0673e-05	0.00105533
GTSF1	3.28439	-3.89919	0.927828	-4.2025	2.63987e-05	0.000504163
PRMT8	4.73795	-3.89855	1.15963	-3.36189	0.000774112	0.00487505
AC005224.2	1.7068	-3.89541	0.901499	-4.32104	1.55299e-05	0.000348426
PDE6G	1.0612	-3.89339	1.25129	-3.11151	0.00186132	0.00912864
CTD-2553C6.1	2.71955	-3.89324	1.02205	-3.80925	0.000139391	0.00150906
RP13-923O23.7	6.17897	-3.89322	0.785841	-4.95421	7.26235e-07	4.38968e-05
ZPLD1	1.43502	-3.89281	1.08751	-3.57957	0.000344163	0.0028022
MPP4	1.35474	-3.8925	1.24254	-3.13271	0.001732	0.00866845
RBM46	1.44928	-3.8909	1.18697	-3.278	0.00104544	0.00605998
RP11-287F9.1	1.3914	-3.88965	1.11255	-3.49617	0.000471985	0.00348192
RP13-415G19.2	1.84616	-3.88903	1.23195	-3.15681	0.00159506	0.00817322
BEGAIN	3.43772	-3.88881	0.814929	-4.77196	1.8244e-06	8.00609e-05
LINGO1	2.86087	-3.8885	0.882061	-4.40842	1.04126e-05	0.00026586
SNX32	2.7472	-3.88782	0.825204	-4.71134	2.46088e-06	9.88245e-05
SRCIN1	9.56303	-3.88762	0.633858	-6.13326	8.60951e-10	3.55571e-07
CPEB1-AS1	3.44422	-3.88656	0.930336	-4.17759	2.94609e-05	0.000544914
AL133493.2	4.97966	-3.88436	0.778607	-4.98886	6.07357e-07	3.90465e-05
SDAD1P2	2.01996	-3.88238	1.05778	-3.67031	0.000242254	0.00219542
AC009120.4	1.3524	-3.88014	1.12017	-3.46388	0.000532454	0.00378178
RP11-1006G14.1	1.70088	-3.87991	1.11682	-3.47406	0.000512645	0.00367588
KCNK12	3.66027	-3.87978	0.951386	-4.07803	4.54186e-05	0.000721489
C4BPB	3.39121	-3.87977	0.828445	-4.68319	2.82444e-06	0.000108559
TTLL2	1.22027	-3.87966	1.21557	-3.19165	0.00141463	0.00752507
RP3-425C14.5	2.30983	-3.87908	0.844524	-4.59321	4.36478e-06	0.000145864
CCDC169	5.17321	-3.87899	0.979599	-3.95977	7.50212e-05	0.00100612
UGT1A7	2.15168	-3.87788	1.07966	-3.59175	0.000328461	0.00271488
CCDC116	1.9181	-3.87762	1.08935	-3.55956	0.000371476	0.0029653
ABCG4	2.86463	-3.8772	0.959629	-4.04031	5.33796e-05	0.0008063
AC007040.11	4.14423	-3.87612	0.972761	-3.98466	6.7578e-05	0.000944741
RFPL1S	3.28122	-3.87491	1.02603	-3.7766	0.000158983	0.00164746
CH17-76K2.6	3.38062	-3.87447	0.757085	-5.11761	3.0943e-07	2.44416e-05
RP11-41O4.2	2.10891	-3.8738	1.11291	-3.48078	0.000499954	0.00361817
CDH20	1.58725	-3.87321	1.195	-3.24117	0.0011904	0.00664959
CR2	4.49375	-3.87291	1.01535	-3.81436	0.000136538	0.0014863
LINC00504	1.72454	-3.87235	1.13743	-3.40448	0.000662892	0.00440034
RP11-96C21.2	4.67946	-3.87118	0.83582	-4.6316	3.62853e-06	0.000128445
LINC01136	1.88187	-3.87049	1.02794	-3.76528	0.000166359	0.00170115
RP11-434E6.4	1.46177	-3.87026	1.02042	-3.79281	0.000148953	0.00157599
ADORA2A-AS1	3.34147	-3.86981	0.741426	-5.21941	1.79495e-07	1.68884e-05
GRIK2	3.99206	-3.86974	0.958138	-4.03881	5.37235e-05	0.000808192
HOXC12	2.1469	-3.86957	1.21282	-3.19055	0.00142	0.00754254
SLC25A3P1	1.32877	-3.86837	1.19693	-3.2319	0.00122971	0.00680029
AC011298.2	1.67295	-3.86556	1.18775	-3.25452	0.00113584	0.00643765
KLK7	1.41792	-3.86481	1.25098	-3.08942	0.00200547	0.00962391
TEX26-AS1	4.0979	-3.86448	1.00694	-3.83784	0.00012412	0.001394
RP11-86H7.6	1.59839	-3.86328	1.0587	-3.64907	0.000263191	0.00232414
PIWIL2	3.4432	-3.86156	0.834075	-4.62975	3.66099e-06	0.000129116
RP11-678G14.4	1.77814	-3.86142	1.16488	-3.31487	0.000916863	0.00549983
VSX1	1.6408	-3.86112	1.21804	-3.16996	0.00152461	0.00791657
LINC01446	1.22431	-3.8587	1.20782	-3.19475	0.00139951	0.00746295
DPP10	3.4109	-3.85682	1.02923	-3.7473	0.000178745	0.00178826
RP1-72A23.4	1.25596	-3.85679	1.11024	-3.47383	0.000513095	0.00367588
CASR	3.72706	-3.85663	0.975198	-3.95472	7.66247e-05	0.00102046
SLC12A5	3.96727	-3.856	1.00444	-3.83897	0.000123551	0.00138979
RP11-229P13.2	1.88136	-3.85567	0.899483	-4.28654	1.8148e-05	0.000390952
OTX1	2.57615	-3.85521	1.1856	-3.25169	0.00114722	0.00648548
PRRT4	1.76146	-3.85486	0.914155	-4.21685	2.47736e-05	0.000481096
AC096574.4	2.14234	-3.85465	1.05065	-3.66881	0.000243679	0.0022048
RP11-309L24.4	1.7696	-3.85426	1.04981	-3.67137	0.000241253	0.00219208
CASC11	2.89573	-3.85379	1.24688	-3.09075	0.00199654	0.00959893
PCDHB17P	2.76469	-3.85215	1.12077	-3.43707	0.000588049	0.00405901
EPHA10	3.50504	-3.85195	0.933754	-4.12523	3.70359e-05	0.000629852
RP11-157P23.1	1.64901	-3.85106	1.18913	-3.23855	0.00120138	0.00669134
SYT5	3.15487	-3.85088	1.01489	-3.79438	0.000148013	0.00157068
ITIH2	1.08145	-3.85027	1.20862	-3.18568	0.00144413	0.00763556
RP11-778O17.4	1.29068	-3.84959	1.22663	-3.13835	0.00169903	0.00855125
TMPRSS12	1.53001	-3.84898	0.982176	-3.91883	8.89816e-05	0.00111853
FLJ31356	3.12047	-3.84873	0.935244	-4.11522	3.86817e-05	0.000649748
AP000711.1	1.73346	-3.8481	0.987778	-3.89571	9.79116e-05	0.00119293
APC2	3.73185	-3.84776	0.665664	-5.78033	7.45558e-09	1.8918e-06
AC104820.2	1.59228	-3.84728	1.09351	-3.51828	0.000434353	0.00328064
CACNA1I	4.2358	-3.84696	0.75073	-5.1243	2.98652e-07	2.37868e-05
RP11-168K11.3	1.70259	-3.84631	1.19156	-3.22797	0.0012467	0.00685853
OR6W1P	1.18002	-3.84625	1.19307	-3.22383	0.00126489	0.00693729
IL1B	11.4863	-3.84544	0.623656	-6.16596	7.00557e-10	3.04349e-07
KIF12	1.82918	-3.84536	0.918588	-4.18616	2.83713e-05	0.000532041
AP004782.1	2.87321	-3.84524	1.09431	-3.51383	0.000441694	0.00331797
NPY5R	1.6812	-3.84449	1.21509	-3.16397	0.00155634	0.00803946
RP11-267N12.1	2.05029	-3.84385	1.06617	-3.60528	0.000311819	0.0026204
C2orf82	1.70384	-3.84354	1.19583	-3.21413	0.00130843	0.00710171
AC092646.1	1.50428	-3.84312	1.24758	-3.08044	0.00206692	0.00982345
TSPEAR-AS1	2.2146	-3.84288	0.893931	-4.29886	1.7168e-05	0.000376063
ELAVL3	1.5214	-3.84283	0.935404	-4.1082	3.98747e-05	0.000663567
GALNT8	3.88545	-3.84156	0.786668	-4.88332	1.04313e-06	5.42824e-05
IGF2BP1	4.18439	-3.84121	0.946033	-4.06033	4.90031e-05	0.000761141
C15orf53	1.47827	-3.841	0.977718	-3.92853	8.54653e-05	0.00108913
LINC00520	1.44458	-3.83982	1.10858	-3.46374	0.000532723	0.00378182
RP11-775C24.3	1.48786	-3.83941	1.19234	-3.22007	0.00128161	0.00700488
KRT16P6	1.68511	-3.83927	1.08333	-3.54395	0.000394184	0.00308184
RP11-134D3.1	2.0368	-3.83807	1.1373	-3.37471	0.000738931	0.00471879
CREB3L3	1.64801	-3.83699	0.963379	-3.98284	6.80953e-05	0.000947333
RP11-439E19.9	1.76393	-3.83661	1.06774	-3.5932	0.000326647	0.00270685
COL20A1	4.30167	-3.83656	1.24234	-3.08818	0.00201386	0.00965771
EPHA7	5.15629	-3.83569	0.695047	-5.51861	3.41695e-08	6.0478e-06
LUZP2	3.13203	-3.83558	0.899403	-4.26459	2.00274e-05	0.000415216
C16orf96	1.62811	-3.83389	1.10817	-3.45965	0.000540875	0.00382247
KRT6C	1.43404	-3.83182	1.08611	-3.52801	0.000418699	0.00321627
LMNTD1	2.27174	-3.83166	1.09226	-3.50799	0.0004515	0.0033696
C17orf99	1.62814	-3.83156	1.19749	-3.19967	0.00137587	0.00736978
NPTX1	3.66612	-3.83147	0.898402	-4.26476	2.0012e-05	0.000415198
LINC00693	1.84257	-3.83064	1.09995	-3.48256	0.000496645	0.00360103
RP11-85I21.1	1.34485	-3.83002	1.24144	-3.08514	0.00203455	0.00972925
SLC8A2	3.81972	-3.8297	0.989651	-3.86975	0.000108948	0.00127766
RP11-88G17.6	1.86242	-3.82869	1.21225	-3.15834	0.00158669	0.00814427
SLC6A20	3.08033	-3.82866	0.774753	-4.94178	7.74125e-07	4.61465e-05
GPR85	3.57038	-3.82635	0.888554	-4.30626	1.66034e-05	0.000367055
CEBPA-AS1	2.48022	-3.82496	0.746769	-5.12201	3.02304e-07	2.39446e-05
RP11-559N14.5	1.7895	-3.82472	0.981269	-3.89774	9.70965e-05	0.00118723
RP11-717D12.1	1.7522	-3.82453	0.938114	-4.07682	4.56552e-05	0.000724045
MYO1A	1.69629	-3.8239	1.23271	-3.10203	0.00192197	0.00933885
RP11-365O16.6	1.68721	-3.82319	1.04531	-3.65746	0.000254727	0.00227215
RP11-834C11.11	2.55837	-3.82302	0.855161	-4.47052	7.80287e-06	0.000219151
C2orf91	3.94855	-3.82199	0.991151	-3.85611	0.000115206	0.00132769
DLX4	1.87308	-3.82194	1.23397	-3.09728	0.00195304	0.0094466
CTD-2083E4.4	2.61275	-3.82115	0.890882	-4.28918	1.79333e-05	0.000387956
TRPM1	3.71449	-3.82089	1.08837	-3.51065	0.000447017	0.00334481
AC083873.4	1.75063	-3.82027	1.0432	-3.66205	0.000250205	0.00224402
RP11-218E20.3	4.2983	-3.81774	0.921801	-4.14161	3.44872e-05	0.000603326
CCL14	3.80136	-3.81711	0.81361	-4.69157	2.71114e-06	0.000105909
RP11-39C10.1	1.32855	-3.81653	1.14763	-3.32557	0.000882387	0.00535011
DGKI	6.51942	-3.81641	0.731277	-5.21883	1.80059e-07	1.68884e-05
ABCF2P1	1.64879	-3.81576	1.18027	-3.23295	0.00122518	0.006787
MAPT	8.04319	-3.8146	0.65489	-5.8248	5.71826e-09	1.54679e-06
MBOAT4	1.26147	-3.81384	1.03975	-3.66804	0.000244416	0.00220868
RUNDC3A	3.30686	-3.81348	0.771801	-4.94102	7.7716e-07	4.62104e-05
EPB42	2.9911	-3.81117	0.681333	-5.5937	2.22285e-08	4.4261e-06
ATP1B4	1.65909	-3.80871	0.984402	-3.86906	0.000109257	0.00127919
LINC00942	1.91818	-3.80794	0.964743	-3.94711	7.91015e-05	0.00104136
CACNA1G	5.50302	-3.80781	0.726327	-5.24256	1.58363e-07	1.57119e-05
KC6	2.71525	-3.80701	1.00577	-3.78519	0.00015359	0.00160726
NETO1	1.77818	-3.80689	1.13546	-3.35273	0.000800182	0.00497755
KIRREL3	5.08664	-3.80668	0.890484	-4.27484	1.91275e-05	0.00040297
IMPG2	5.51088	-3.80643	0.74013	-5.14292	2.705e-07	2.24251e-05
NUDT11	2.16221	-3.80639	1.00522	-3.78662	0.000152712	0.00160186
AC104395.2	1.18883	-3.80625	1.20573	-3.15679	0.00159514	0.00817322
CACNA1S	1.8627	-3.80619	1.13255	-3.36072	0.000777407	0.00488829
AE000661.37	1.47779	-3.80488	1.19656	-3.17986	0.00147346	0.0077314
RIMS2	5.21899	-3.80462	0.90899	-4.18555	2.84477e-05	0.000532429
[truncated: 3,711 more rows]
